# Supplementary material for: HARmonized Protocol Template to Enhance Reproducibility of hypothesis evaluating real‐world evidence studies on treatment effects: A good practices report of a joint ISPE/ISPOR task force
Source: Pharmacoepidemiol Drug Saf. 2022 Oct 10;32(1):44–55. doi: 10.1002/pds.5507 (PMC9771861; doi:10.1002/pds.5507)
Supplement: Supplementary file 3 — Appendix 3. Example use cases. [file PDS-32-44-s004.zip]

Archive with 7 entries (7 files):
- Appendix 3/Appendix 3 Summary.docx
- Appendix 3/Example 1 appendices.xlsx
- Appendix 3/Example 1 Comparative Eff.docx
- Appendix 3/Example 2 Cancer new vs standard of care.docx
- Appendix 3/Example 3 Case-control.docx
- Appendix 3/Example 4 Pregnancy safety.docx
- Appendix 3/Example 5 SCCS effectiveness.docx
