# Supplementary material for: HARmonized Protocol Template to Enhance Reproducibility of hypothesis evaluating real‐world evidence studies on treatment effects: A good practices report of a joint ISPE/ISPOR task force
Source: Pharmacoepidemiol Drug Saf. 2022 Oct 10;32(1):44–55. doi: 10.1002/pds.5507 (PMC9771861; doi:10.1002/pds.5507)
Supplement: Supplementary file 3 — Appendix 3. Example use cases. [file PDS-32-44-s004.zip › Appendix 3/Example 1 appendices.xlsx]

## Sheet: Table of Contents
Empagliflozin versus DPP-4 Inhibitor on risk of 3P MACE
APPENDICES (with details of algorithms)
A - study population entry criteria (exposure)
B - drug, diagnosis and procedure based inclusion/exclusion criteria
C - drug, diagnosis and procedure based covariates
D - outcome
E - care setting
ABBREVIATIONS
RX = drug prescription/dispensation
DX = diagnosis
PX = procedure
LB = laboratory
NDC = national drug code
ICD9 = International Classification of Diseases - Clinical Modification 9th revision (2012)
09 = International Classification of Diseases - Clinical Modification (ICD-CM) 9th revision
10 = ICD-CM 10th revision
11 = ICD-CM 11th revision
C2 = Current Procedural Terminology (CPT) Category II
C3 = CPT Category III
C4 = CPT-4 (i.e., HCPCS Level I)
H3 = HCPCS Level III
HC = HCPCS (i.e., HCPCS Level II)
LC = LOINC
LO = Local homegrown
OT = Other
RX = drug prescription/dispensation
DX = diagnosis
PX = procedure
LB = laboratory
NDC = national drug code
ICD9 = International Classification of Diseases - Clinical Modification 9th revision (2012)
09 = International Classification of Diseases - Clinical Modification (ICD-CM) 9th revision
10 = ICD-CM 10th revision
11 = ICD-CM 11th revision
C2 = Current Procedural Terminology (CPT) Category II
C3 = CPT Category III
C4 = CPT-4 (i.e., HCPCS Level I)
H3 = HCPCS Level III
HC = HCPCS (i.e., HCPCS Level II)
LC = LOINC
LO = Local homegrown
OT = Other
IP = inpatient
ED = emergency department
AV = ambulatory visit
IS = institutional stay
OA = other ambulatory visit

## Sheet: Appendix A Study pop (Exposure)
Study Entry Criterion	Code	Code Category	Code Type	Description
Empagliflozin		RX	NDC	EMPAGLIFLOZIN
Empagliflozin		RX	NDC	EMPAGLIFLOZIN
Empagliflozin		RX	NDC	EMPAGLIFLOZIN/METFORMIN HCL
Empagliflozin		RX	NDC	EMPAGLIFLOZIN/METFORMIN HCL
Empagliflozin		RX	NDC	EMPAGLIFLOZIN/METFORMIN HCL
Empagliflozin		RX	NDC	EMPAGLIFLOZIN/METFORMIN HCL
Empagliflozin		RX	NDC	EMPAGLIFLOZIN/METFORMIN HCL
Empagliflozin		RX	NDC	EMPAGLIFLOZIN/METFORMIN HCL
Empagliflozin		RX	NDC	EMPAGLIFLOZIN/METFORMIN HCL
Empagliflozin		RX	NDC	EMPAGLIFLOZIN/METFORMIN HCL
DPP-4 inhibitors		RX	NDC	SAXAGLIPTIN HCL
DPP-4 inhibitors		RX	NDC	SAXAGLIPTIN HCL
DPP-4 inhibitors		RX	NDC	SAXAGLIPTIN HCL/METFORMIN HCL
DPP-4 inhibitors		RX	NDC	SAXAGLIPTIN HCL/METFORMIN HCL
DPP-4 inhibitors		RX	NDC	SAXAGLIPTIN HCL/METFORMIN HCL
DPP-4 inhibitors		RX	NDC	SITAGLIPTIN PHOSPHATE/METFORMIN HCL
DPP-4 inhibitors		RX	NDC	SITAGLIPTIN PHOSPHATE/METFORMIN HCL
DPP-4 inhibitors		RX	NDC	SITAGLIPTIN PHOSPHATE/METFORMIN HCL
DPP-4 inhibitors		RX	NDC	SITAGLIPTIN PHOSPHATE
DPP-4 inhibitors		RX	NDC	SITAGLIPTIN PHOSPHATE
DPP-4 inhibitors		RX	NDC	SITAGLIPTIN PHOSPHATE
DPP-4 inhibitors		RX	NDC	SITAGLIPTIN PHOSPHATE/SIMVASTATIN
DPP-4 inhibitors		RX	NDC	SITAGLIPTIN PHOSPHATE/SIMVASTATIN
DPP-4 inhibitors		RX	NDC	SITAGLIPTIN PHOSPHATE/SIMVASTATIN
DPP-4 inhibitors		RX	NDC	SITAGLIPTIN PHOSPHATE/METFORMIN HCL
DPP-4 inhibitors		RX	NDC	SITAGLIPTIN PHOSPHATE/METFORMIN HCL
DPP-4 inhibitors		RX	NDC	SITAGLIPTIN PHOSPHATE/SIMVASTATIN
DPP-4 inhibitors		RX	NDC	SITAGLIPTIN PHOSPHATE/SIMVASTATIN
DPP-4 inhibitors		RX	NDC	SITAGLIPTIN PHOSPHATE/SIMVASTATIN
DPP-4 inhibitors		RX	NDC	LINAGLIPTIN
DPP-4 inhibitors		RX	NDC	LINAGLIPTIN/METFORMIN HCL
DPP-4 inhibitors		RX	NDC	LINAGLIPTIN/METFORMIN HCL
DPP-4 inhibitors		RX	NDC	LINAGLIPTIN/METFORMIN HCL
DPP-4 inhibitors		RX	NDC	LINAGLIPTIN/METFORMIN HCL
DPP-4 inhibitors		RX	NDC	LINAGLIPTIN/METFORMIN HCL
DPP-4 inhibitors		RX	NDC	ALOGLIPTIN BENZOATE
DPP-4 inhibitors		RX	NDC	ALOGLIPTIN BENZOATE
DPP-4 inhibitors		RX	NDC	ALOGLIPTIN BENZOATE
DPP-4 inhibitors		RX	NDC	ALOGLIPTIN BENZOATE/METFORMIN HCL
DPP-4 inhibitors		RX	NDC	ALOGLIPTIN BENZOATE/METFORMIN HCL
DPP-4 inhibitors		RX	NDC	ALOGLIPTIN BENZOATE/PIOGLITAZONE HCL
DPP-4 inhibitors		RX	NDC	ALOGLIPTIN BENZOATE/PIOGLITAZONE HCL
DPP-4 inhibitors		RX	NDC	ALOGLIPTIN BENZOATE/PIOGLITAZONE HCL
DPP-4 inhibitors		RX	NDC	ALOGLIPTIN BENZOATE/PIOGLITAZONE HCL
DPP-4 inhibitors		RX	NDC	ALOGLIPTIN BENZOATE/PIOGLITAZONE HCL
DPP-4 inhibitors		RX	NDC	ALOGLIPTIN BENZOATE/PIOGLITAZONE HCL
DPP-4 inhibitors		RX	NDC	ALOGLIPTIN BENZOATE/PIOGLITAZONE HCL
DPP-4 inhibitors		RX	NDC	ALOGLIPTIN BENZOATE/PIOGLITAZONE HCL
DPP-4 inhibitors		RX	NDC	ALOGLIPTIN BENZOATE/PIOGLITAZONE HCL
DPP-4 inhibitors		RX	NDC	ALOGLIPTIN BENZOATE
DPP-4 inhibitors		RX	NDC	ALOGLIPTIN BENZOATE
DPP-4 inhibitors		RX	NDC	ALOGLIPTIN BENZOATE/PIOGLITAZONE HCL
DPP-4 inhibitors		RX	NDC	ALOGLIPTIN BENZOATE/PIOGLITAZONE HCL
DPP-4 inhibitors		RX	NDC	ALOGLIPTIN BENZOATE/PIOGLITAZONE HCL
DPP-4 inhibitors		RX	NDC	ALOGLIPTIN BENZOATE/METFORMIN HCL
DPP-4 inhibitors		RX	NDC	ALOGLIPTIN BENZOATE/METFORMIN HCL
DPP-4 inhibitors		RX	NDC	ALOGLIPTIN BENZOATE

## Sheet: Appendix B - InclExcl RxDxPx
Exclusion criteria	Code	Code Category	Code Type	Description
EXCL: Age Missing				Age Missing
EXCL: Gender Missing				Gender Missing
INCL: Age >= 18				Age >= 18
INCL: Type 2 Diabetes	250.00	DX	09	DIABETES MELLITUS WITHOUT MENTION OF COMPLICATION TYPE II OR UNSPECIFIED TYPE NOT STATED AS UNCONTROLLED
INCL: Type 2 Diabetes	250.02	DX	09	DIABETES MELLITUS WITHOUT MENTION OF COMPLICATION TYPE II OR UNSPECIFIED TYPE UNCONTROLLED
INCL: Type 2 Diabetes	250.10	DX	09	DIABETES WITH KETOACIDOSIS TYPE II OR UNSPECIFIED TYPE NOT STATED AS UNCONTROLLED
INCL: Type 2 Diabetes	250.12	DX	09	DIABETES WITH KETOACIDOSIS TYPE II OR UNSPECIFIED TYPE UNCONTROLLED
INCL: Type 2 Diabetes	250.20	DX	09	DIABETES WITH HYPEROSMOLARITY TYPE II OR UNSPECIFIED TYPE NOT STATED AS UNCONTROLLED
INCL: Type 2 Diabetes	250.22	DX	09	DIABETES WITH HYPEROSMOLARITY TYPE II OR UNSPECIFIED TYPE UNCONTROLLED
INCL: Type 2 Diabetes	250.30	DX	09	DIABETES WITH OTHER COMA TYPE II OR UNSPECIFIED TYPE NOT STATED AS UNCONTROLLED
INCL: Type 2 Diabetes	250.32	DX	09	DIABETES WITH OTHER COMA TYPE II OR UNSPECIFIED TYPE UNCONTROLLED
INCL: Type 2 Diabetes	250.40	DX	09	DIABETES WITH RENAL MANIFESTATIONS TYPE II OR UNSPECIFIED TYPE NOT STATED AS UNCONTROLLED
INCL: Type 2 Diabetes	250.42	DX	09	DIABETES WITH RENAL MANIFESTATIONS TYPE II OR UNSPECIFIED TYPE UNCONTROLLED
INCL: Type 2 Diabetes	250.50	DX	09	DIABETES WITH OPHTHALMIC MANIFESTATIONS TYPE II OR UNSPECIFIED TYPE NOT STATED AS UNCONTROLLED
INCL: Type 2 Diabetes	250.52	DX	09	DIABETES WITH OPHTHALMIC MANIFESTATIONS TYPE II OR UNSPECIFIED TYPE UNCONTROLLED
INCL: Type 2 Diabetes	250.60	DX	09	DIABETES WITH NEUROLOGICAL MANIFESTATIONS TYPE II OR UNSPECIFIED TYPE NOT STATED AS UNCONTROLLED
INCL: Type 2 Diabetes	250.62	DX	09	DIABETES WITH NEUROLOGICAL MANIFESTATIONS TYPE II OR UNSPECIFIED TYPE UNCONTROLLED
INCL: Type 2 Diabetes	250.70	DX	09	DIABETES WITH PERIPHERAL CIRCULATORY DISORDERS TYPE II OR UNSPECIFIED TYPE NOT STATED AS UNCONTROLLED
INCL: Type 2 Diabetes	250.72	DX	09	DIABETES WITH PERIPHERAL CIRCULATORY DISORDERS TYPE II OR UNSPECIFIED TYPE UNCONTROLLED
INCL: Type 2 Diabetes	250.80	DX	09	DIABETES WITH OTHER SPECIFIED MANIFESTATIONS TYPE II OR UNSPECIFIED TYPE NOT STATED AS UNCONTROLLED
INCL: Type 2 Diabetes	250.82	DX	09	DIABETES WITH OTHER SPECIFIED MANIFESTATIONS TYPE II OR UNSPECIFIED TYPE UNCONTROLLED
INCL: Type 2 Diabetes	250.90	DX	09	DIABETES WITH UNSPECIFIED COMPLICATION TYPE II OR UNSPECIFIED TYPE NOT STATED AS UNCONTROLLED
INCL: Type 2 Diabetes	250.92	DX	09	DIABETES WITH UNSPECIFIED COMPLICATION TYPE II OR UNSPECIFIED TYPE UNCONTROLLED
INCL: Type 2 Diabetes	E11	DX	10	Type 2 diabetes mellitus
INCL: Type 2 Diabetes	E11.0	DX	10	Type 2 diabetes mellitus with hyperosmolarity
INCL: Type 2 Diabetes	E11.00	DX	10	Type 2 diabetes mellitus with hyperosmolarity without nonketotic hyperglycemic-hyperosmolar coma (NKHHC)
INCL: Type 2 Diabetes	E11.01	DX	10	Type 2 diabetes mellitus with hyperosmolarity with coma
INCL: Type 2 Diabetes	E11.2	DX	10	Type 2 diabetes mellitus with kidney complications
INCL: Type 2 Diabetes	E11.21	DX	10	Type 2 diabetes mellitus with diabetic nephropathy
INCL: Type 2 Diabetes	E11.22	DX	10	Type 2 diabetes mellitus with diabetic chronic kidney disease
INCL: Type 2 Diabetes	E11.29	DX	10	Type 2 diabetes mellitus with other diabetic kidney complication
INCL: Type 2 Diabetes	E11.3	DX	10	Type 2 diabetes mellitus with ophthalmic complications
INCL: Type 2 Diabetes	E11.31	DX	10	Type 2 diabetes mellitus with unspecified diabetic retinopathy
INCL: Type 2 Diabetes	E11.311	DX	10	Type 2 diabetes mellitus with unspecified diabetic retinopathy with macular edema
INCL: Type 2 Diabetes	E11.319	DX	10	Type 2 diabetes mellitus with unspecified diabetic retinopathy without macular edema
INCL: Type 2 Diabetes	E11.32	DX	10	Type 2 diabetes mellitus with mild nonproliferative diabetic retinopathy
INCL: Type 2 Diabetes	E11.321	DX	10	Type 2 diabetes mellitus with mild nonproliferative diabetic retinopathy with macular edema
INCL: Type 2 Diabetes	E11.329	DX	10	Type 2 diabetes mellitus with mild nonproliferative diabetic retinopathy without macular edema
INCL: Type 2 Diabetes	E11.33	DX	10	Type 2 diabetes mellitus with moderate nonproliferative diabetic retinopathy
INCL: Type 2 Diabetes	E11.331	DX	10	Type 2 diabetes mellitus with moderate nonproliferative diabetic retinopathy with macular edema
INCL: Type 2 Diabetes	E11.339	DX	10	Type 2 diabetes mellitus with moderate nonproliferative diabetic retinopathy without macular edema
INCL: Type 2 Diabetes	E11.34	DX	10	Type 2 diabetes mellitus with severe nonproliferative diabetic retinopathy
INCL: Type 2 Diabetes	E11.341	DX	10	Type 2 diabetes mellitus with severe nonproliferative diabetic retinopathy with macular edema
INCL: Type 2 Diabetes	E11.349	DX	10	Type 2 diabetes mellitus with severe nonproliferative diabetic retinopathy without macular edema
INCL: Type 2 Diabetes	E11.35	DX	10	Type 2 diabetes mellitus with proliferative diabetic retinopathy
INCL: Type 2 Diabetes	E11.351	DX	10	Type 2 diabetes mellitus with proliferative diabetic retinopathy with macular edema
INCL: Type 2 Diabetes	E11.359	DX	10	Type 2 diabetes mellitus with proliferative diabetic retinopathy without macular edema
INCL: Type 2 Diabetes	E11.36	DX	10	Type 2 diabetes mellitus with diabetic cataract
INCL: Type 2 Diabetes	E11.39	DX	10	Type 2 diabetes mellitus with other diabetic ophthalmic complication
INCL: Type 2 Diabetes	E11.4	DX	10	Type 2 diabetes mellitus with neurological complications
INCL: Type 2 Diabetes	E11.40	DX	10	Type 2 diabetes mellitus with diabetic neuropathy, unspecified
INCL: Type 2 Diabetes	E11.41	DX	10	Type 2 diabetes mellitus with diabetic mononeuropathy
INCL: Type 2 Diabetes	E11.42	DX	10	Type 2 diabetes mellitus with diabetic polyneuropathy
INCL: Type 2 Diabetes	E11.43	DX	10	Type 2 diabetes mellitus with diabetic autonomic (poly)neuropathy
INCL: Type 2 Diabetes	E11.44	DX	10	Type 2 diabetes mellitus with diabetic amyotrophy
INCL: Type 2 Diabetes	E11.49	DX	10	Type 2 diabetes mellitus with other diabetic neurological complication
INCL: Type 2 Diabetes	E11.5	DX	10	Type 2 diabetes mellitus with circulatory complications
INCL: Type 2 Diabetes	E11.51	DX	10	Type 2 diabetes mellitus with diabetic peripheral angiopathy without gangrene
INCL: Type 2 Diabetes	E11.52	DX	10	Type 2 diabetes mellitus with diabetic peripheral angiopathy with gangrene
INCL: Type 2 Diabetes	E11.59	DX	10	Type 2 diabetes mellitus with other circulatory complications
INCL: Type 2 Diabetes	E11.6	DX	10	Type 2 diabetes mellitus with other specified complications
INCL: Type 2 Diabetes	E11.61	DX	10	Type 2 diabetes mellitus with diabetic arthropathy
INCL: Type 2 Diabetes	E11.610	DX	10	Type 2 diabetes mellitus with diabetic neuropathic arthropathy
INCL: Type 2 Diabetes	E11.618	DX	10	Type 2 diabetes mellitus with other diabetic arthropathy
INCL: Type 2 Diabetes	E11.62	DX	10	Type 2 diabetes mellitus with skin complications
INCL: Type 2 Diabetes	E11.620	DX	10	Type 2 diabetes mellitus with diabetic dermatitis
INCL: Type 2 Diabetes	E11.621	DX	10	Type 2 diabetes mellitus with foot ulcer
INCL: Type 2 Diabetes	E11.622	DX	10	Type 2 diabetes mellitus with other skin ulcer
INCL: Type 2 Diabetes	E11.628	DX	10	Type 2 diabetes mellitus with other skin complications
INCL: Type 2 Diabetes	E11.63	DX	10	Type 2 diabetes mellitus with oral complications
INCL: Type 2 Diabetes	E11.630	DX	10	Type 2 diabetes mellitus with periodontal disease
INCL: Type 2 Diabetes	E11.638	DX	10	Type 2 diabetes mellitus with other oral complications
INCL: Type 2 Diabetes	E11.64	DX	10	Type 2 diabetes mellitus with hypoglycemia
INCL: Type 2 Diabetes	E11.641	DX	10	Type 2 diabetes mellitus with hypoglycemia with coma
INCL: Type 2 Diabetes	E11.649	DX	10	Type 2 diabetes mellitus with hypoglycemia without coma
INCL: Type 2 Diabetes	E11.65	DX	10	Type 2 diabetes mellitus with hyperglycemia
INCL: Type 2 Diabetes	E11.8	DX	10	Type 2 diabetes mellitus with unspecified complications
INCL: Type 2 Diabetes	E11.9	DX	10	Type 2 diabetes mellitus without complications
INCL: High risk of CV event 1 - MI	412	DX	09	OLD MYOCARDIAL INFARCTION
INCL: High risk of CV event 1 - MI	I25.2	DX	10	Old myocardial infarction
INCL: High risk of CV event 1 - MI	410.0	DX	09	ACUTE MYOCARDIAL INFARCTION OF ANTEROLATERAL WALL
INCL: High risk of CV event 1 - MI	410.00	DX	09	ACUTE MYOCARDIAL INFARCTION OF ANTEROLATERAL WALL EPISODE OF CARE UNSPECIFIED
INCL: High risk of CV event 1 - MI	410.01	DX	09	ACUTE MYOCARDIAL INFARCTION OF ANTEROLATERAL WALL INITIAL EPISODE OF CARE
INCL: High risk of CV event 1 - MI	410.02	DX	09	ACUTE MYOCARDIAL INFARCTION OF ANTEROLATERAL WALL SUBSEQUENT EPISODE OF CARE
INCL: High risk of CV event 1 - MI	410.1	DX	09	ACUTE MYOCARDIAL INFARCTION OF OTHER ANTERIOR WALL
INCL: High risk of CV event 1 - MI	410.10	DX	09	ACUTE MYOCARDIAL INFARCTION OF OTHER ANTERIOR WALL EPISODE OF CARE UNSPECIFIED
INCL: High risk of CV event 1 - MI	410.11	DX	09	ACUTE MYOCARDIAL INFARCTION OF OTHER ANTERIOR WALL INITIAL EPISODE OF CARE
INCL: High risk of CV event 1 - MI	410.12	DX	09	ACUTE MYOCARDIAL INFARCTION OF OTHER ANTERIOR WALL SUBSEQUENT EPISODE OF CARE
INCL: High risk of CV event 1 - MI	410.2	DX	09	ACUTE MYOCARDIAL INFARCTION OF INFEROLATERAL WALL
INCL: High risk of CV event 1 - MI	410.20	DX	09	ACUTE MYOCARDIAL INFARCTION OF INFEROLATERAL WALL EPISODE OF CARE UNSPECIFIED
INCL: High risk of CV event 1 - MI	410.21	DX	09	ACUTE MYOCARDIAL INFARCTION OF INFEROLATERAL WALL INITIAL EPISODE OF CARE
INCL: High risk of CV event 1 - MI	410.22	DX	09	ACUTE MYOCARDIAL INFARCTION OF INFEROLATERAL WALL SUBSEQUENT EPISODE OF CARE
INCL: High risk of CV event 1 - MI	410.3	DX	09	ACUTE MYOCARDIAL INFARCTION OF INFEROPOSTERIOR WALL
INCL: High risk of CV event 1 - MI	410.30	DX	09	ACUTE MYOCARDIAL INFARCTION OF INFEROPOSTERIOR WALL EPISODE OF CARE UNSPECIFIED
INCL: High risk of CV event 1 - MI	410.31	DX	09	ACUTE MYOCARDIAL INFARCTION OF INFEROPOSTERIOR WALL INITIAL EPISODE OF CARE
INCL: High risk of CV event 1 - MI	410.32	DX	09	ACUTE MYOCARDIAL INFARCTION OF INFEROPOSTERIOR WALL SUBSEQUENT EPISODE OF CARE
INCL: High risk of CV event 1 - MI	410.4	DX	09	ACUTE MYOCARDIAL INFARCTION OF OTHER INFERIOR WALL
INCL: High risk of CV event 1 - MI	410.40	DX	09	ACUTE MYOCARDIAL INFARCTION OF OTHER INFERIOR WALL EPISODE OF CARE UNSPECIFIED
INCL: High risk of CV event 1 - MI	410.41	DX	09	ACUTE MYOCARDIAL INFARCTION OF OTHER INFERIOR WALL INITIAL EPISODE OF CARE
INCL: High risk of CV event 1 - MI	410.42	DX	09	ACUTE MYOCARDIAL INFARCTION OF OTHER INFERIOR WALL SUBSEQUENT EPISODE OF CARE
INCL: High risk of CV event 1 - MI	410.5	DX	09	ACUTE MYOCARDIAL INFARCTION OF OTHER LATERAL WALL
INCL: High risk of CV event 1 - MI	410.50	DX	09	ACUTE MYOCARDIAL INFARCTION OF OTHER LATERAL WALL EPISODE OF CARE UNSPECIFIED
INCL: High risk of CV event 1 - MI	410.51	DX	09	ACUTE MYOCARDIAL INFARCTION OF OTHER LATERAL WALL INITIAL EPISODE OF CARE
INCL: High risk of CV event 1 - MI	410.52	DX	09	ACUTE MYOCARDIAL INFARCTION OF OTHER LATERAL WALL SUBSEQUENT EPISODE OF CARE
INCL: High risk of CV event 1 - MI	410.6	DX	09	TRUE POSTERIOR WALL INFARCTION
INCL: High risk of CV event 1 - MI	410.60	DX	09	TRUE POSTERIOR WALL INFARCTION EPISODE OF CARE UNSPECIFIED
INCL: High risk of CV event 1 - MI	410.61	DX	09	TRUE POSTERIOR WALL INFARCTION INITIAL EPISODE OF CARE
INCL: High risk of CV event 1 - MI	410.62	DX	09	TRUE POSTERIOR WALL INFARCTION SUBSEQUENT EPISODE OF CARE
INCL: High risk of CV event 1 - MI	410.7	DX	09	SUBENDOCARDIAL INFARCTION
INCL: High risk of CV event 1 - MI	410.70	DX	09	SUBENDOCARDIAL INFARCTION EPISODE OF CARE UNSPECIFIED
INCL: High risk of CV event 1 - MI	410.71	DX	09	SUBENDOCARDIAL INFARCTION INITIAL EPISODE OF CARE
INCL: High risk of CV event 1 - MI	410.72	DX	09	SUBENDOCARDIAL INFARCTION SUBSEQUENT EPISODE OF CARE
INCL: High risk of CV event 1 - MI	410.8	DX	09	ACUTE MYOCARDIAL INFARCTION OF OTHER SPECIFIED SITES
INCL: High risk of CV event 1 - MI	410.80	DX	09	ACUTE MYOCARDIAL INFARCTION OF OTHER SPECIFIED SITES EPISODE OF CARE UNSPECIFIED
INCL: High risk of CV event 1 - MI	410.81	DX	09	ACUTE MYOCARDIAL INFARCTION OF OTHER SPECIFIED SITES INITIAL EPISODE OF CARE
INCL: High risk of CV event 1 - MI	410.82	DX	09	ACUTE MYOCARDIAL INFARCTION OF OTHER SPECIFIED SITES SUBSEQUENT EPISODE OF CARE
INCL: High risk of CV event 1 - MI	410.9	DX	09	ACUTE MYOCARDIAL INFARCTION OF UNSPECIFIED SITE
INCL: High risk of CV event 1 - MI	410.90	DX	09	ACUTE MYOCARDIAL INFARCTION OF UNSPECIFIED SITE EPISODE OF CARE UNSPECIFIED
INCL: High risk of CV event 1 - MI	410.91	DX	09	ACUTE MYOCARDIAL INFARCTION OF UNSPECIFIED SITE INITIAL EPISODE OF CARE
INCL: High risk of CV event 1 - MI	410.92	DX	09	ACUTE MYOCARDIAL INFARCTION OF UNSPECIFIED SITE SUBSEQUENT EPISODE OF CARE
INCL: High risk of CV event 1 - MI	I21.01	DX	10	ST elevation (STEMI) myocardial infarction involving left main coronary artery
INCL: High risk of CV event 1 - MI	I21.02	DX	10	ST elevation (STEMI) myocardial infarction involving left anterior descending coronary artery
INCL: High risk of CV event 1 - MI	I21.09	DX	10	ST elevation (STEMI) myocardial infarction involving other coronary artery of anterior wall
INCL: High risk of CV event 1 - MI	I21.11	DX	10	ST elevation (STEMI) myocardial infarction involving right coronary artery
INCL: High risk of CV event 1 - MI	I21.19	DX	10	ST elevation (STEMI) myocardial infarction involving other coronary artery of inferior wall
INCL: High risk of CV event 1 - MI	I21.21	DX	10	ST elevation (STEMI) myocardial infarction involving left circumflex coronary artery
INCL: High risk of CV event 1 - MI	I21.29	DX	10	ST elevation (STEMI) myocardial infarction involving other sites
INCL: High risk of CV event 1 - MI	I21.3	DX	10	ST elevation (STEMI) myocardial infarction of unspecified site
INCL: High risk of CV event 1 - MI	I21.4	DX	10	Non-ST elevation (NSTEMI) myocardial infarction
INCL: High risk of CV event 1 - MI	I22.0	DX	10	Subsequent ST elevation (STEMI) myocardial infarction of anterior wall
INCL: High risk of CV event 1 - MI	I22.1	DX	10	Subsequent ST elevation (STEMI) myocardial infarction of inferior wall
INCL: High risk of CV event 1 - MI	I22.2	DX	10	Subsequent non-ST elevation (NSTEMI) myocardial infarction
INCL: High risk of CV event 1 - MI	I22.8	DX	10	Subsequent ST elevation (STEMI) myocardial infarction of other sites
INCL: High risk of CV event 1 - MI	I22.9	DX	10	Subsequent ST elevation (STEMI) myocardial infarction of unspecified site
INCL: High risk of CV event 1 - Stroke	430	DX	09	SUBARACHNOID HEMORRHAGE
INCL: High risk of CV event 1 - Stroke	431	DX	09	INTRACEREBRAL HEMORRHAGE
INCL: High risk of CV event 1 - Stroke	433.0	DX	09	OCCLUSION AND STENOSIS OF BASILAR ARTERY
INCL: High risk of CV event 1 - Stroke	433.00	DX	09	OCCLUSION AND STENOSIS OF BASILAR ARTERY WITHOUT CEREBRAL INFARCTION
INCL: High risk of CV event 1 - Stroke	433.01	DX	09	OCCLUSION AND STENOSIS OF BASILAR ARTERY WITH CEREBRAL INFARCTION
INCL: High risk of CV event 1 - Stroke	433.1	DX	09	OCCLUSION AND STENOSIS OF CAROTID ARTERY
INCL: High risk of CV event 1 - Stroke	433.10	DX	09	OCCLUSION AND STENOSIS OF CAROTID ARTERY WITHOUT CEREBRAL INFARCTION
INCL: High risk of CV event 1 - Stroke	433.11	DX	09	OCCLUSION AND STENOSIS OF CAROTID ARTERY WITH CEREBRAL INFARCTION
INCL: High risk of CV event 1 - Stroke	433.2	DX	09	OCCLUSION AND STENOSIS OF VERTEBRAL ARTERY
INCL: High risk of CV event 1 - Stroke	433.20	DX	09	OCCLUSION AND STENOSIS OF VERTEBRAL ARTERY WITHOUT CEREBRAL INFARCTION
INCL: High risk of CV event 1 - Stroke	433.21	DX	09	OCCLUSION AND STENOSIS OF VERTEBRAL ARTERY WITH CEREBRAL INFARCTION
INCL: High risk of CV event 1 - Stroke	433.3	DX	09	OCCLUSION AND STENOSIS OF MULTIPLE AND BILATERAL PRECEREBRAL ARTERIES
INCL: High risk of CV event 1 - Stroke	433.30	DX	09	OCCLUSION AND STENOSIS OF MULTIPLE AND BILATERAL PRECEREBRAL ARTERIES WITHOUT CEREBRAL INFARCTION
INCL: High risk of CV event 1 - Stroke	433.31	DX	09	OCCLUSION AND STENOSIS OF MULTIPLE AND BILATERAL PRECEREBRAL ARTERIES WITH CEREBRAL INFARCTION
INCL: High risk of CV event 1 - Stroke	433.8	DX	09	OCCLUSION AND STENOSIS OF OTHER SPECIFIED PRECEREBRAL ARTERY
INCL: High risk of CV event 1 - Stroke	433.80	DX	09	OCCLUSION AND STENOSIS OF OTHER SPECIFIED PRECEREBRAL ARTERY WITHOUT CEREBRAL INFARCTION
INCL: High risk of CV event 1 - Stroke	433.81	DX	09	OCCLUSION AND STENOSIS OF OTHER SPECIFIED PRECEREBRAL ARTERY WITH CEREBRAL INFARCTION
INCL: High risk of CV event 1 - Stroke	433.9	DX	09	OCCLUSION AND STENOSIS OF UNSPECIFIED PRECEREBRAL ARTERY
INCL: High risk of CV event 1 - Stroke	433.90	DX	09	OCCLUSION AND STENOSIS OF UNSPECIFIED PRECEREBRAL ARTERY WITHOUT CEREBRAL INFARCTION
INCL: High risk of CV event 1 - Stroke	433.91	DX	09	OCCLUSION AND STENOSIS OF UNSPECIFIED PRECEREBRAL ARTERY WITH CEREBRAL INFARCTION
INCL: High risk of CV event 1 - Stroke	434.0	DX	09	CEREBRAL THROMBOSIS
INCL: High risk of CV event 1 - Stroke	434.00	DX	09	CEREBRAL THROMBOSIS WITHOUT CEREBRAL INFARCTION
INCL: High risk of CV event 1 - Stroke	434.01	DX	09	CEREBRAL THROMBOSIS WITH CEREBRAL INFARCTION
INCL: High risk of CV event 1 - Stroke	434.1	DX	09	CEREBRAL EMBOLISM
INCL: High risk of CV event 1 - Stroke	434.10	DX	09	CEREBRAL EMBOLISM WITHOUT CEREBRAL INFARCTION
INCL: High risk of CV event 1 - Stroke	434.11	DX	09	CEREBRAL EMBOLISM WITH CEREBRAL INFARCTION
INCL: High risk of CV event 1 - Stroke	434.9	DX	09	CEREBRAL ARTERY OCCLUSION UNSPECIFIED
INCL: High risk of CV event 1 - Stroke	434.90	DX	09	CEREBRAL ARTERY OCCLUSION UNSPECIFIED WITHOUT CEREBRAL INFARCTION
INCL: High risk of CV event 1 - Stroke	434.91	DX	09	CEREBRAL ARTERY OCCLUSION UNSPECIFIED WITH CEREBRAL INFARCTION
INCL: High risk of CV event 1 - Stroke	436	DX	09	ACUTE BUT ILL-DEFINED CEREBROVASCULAR DISEASE
INCL: High risk of CV event 1 - Stroke	I60.00	DX	10	Nontraumatic subarachnoid hemorrhage from unspecified carotid siphon and bifurcation
INCL: High risk of CV event 1 - Stroke	I60.01	DX	10	Nontraumatic subarachnoid hemorrhage from right carotid siphon and bifurcation
INCL: High risk of CV event 1 - Stroke	I60.02	DX	10	Nontraumatic subarachnoid hemorrhage from left carotid siphon and bifurcation
INCL: High risk of CV event 1 - Stroke	I60.10	DX	10	Nontraumatic subarachnoid hemorrhage from unspecified middle cerebral artery
INCL: High risk of CV event 1 - Stroke	I60.11	DX	10	Nontraumatic subarachnoid hemorrhage from right middle cerebral artery
INCL: High risk of CV event 1 - Stroke	I60.12	DX	10	Nontraumatic subarachnoid hemorrhage from left middle cerebral artery
INCL: High risk of CV event 1 - Stroke	I60.2	DX	10	Nontraumatic subarachnoid hemorrhage from anterior communicating artery
INCL: High risk of CV event 1 - Stroke	I60.30	DX	10	Nontraumatic subarachnoid hemorrhage from unspecified posterior communicating artery
INCL: High risk of CV event 1 - Stroke	I60.31	DX	10	Nontraumatic subarachnoid hemorrhage from right posterior communicating artery
INCL: High risk of CV event 1 - Stroke	I60.32	DX	10	Nontraumatic subarachnoid hemorrhage from left posterior communicating artery
INCL: High risk of CV event 1 - Stroke	I60.4	DX	10	Nontraumatic subarachnoid hemorrhage from basilar artery
INCL: High risk of CV event 1 - Stroke	I60.50	DX	10	Nontraumatic subarachnoid hemorrhage from unspecified vertebral artery
INCL: High risk of CV event 1 - Stroke	I60.51	DX	10	Nontraumatic subarachnoid hemorrhage from right vertebral artery
INCL: High risk of CV event 1 - Stroke	I60.52	DX	10	Nontraumatic subarachnoid hemorrhage from left vertebral artery
INCL: High risk of CV event 1 - Stroke	I60.6	DX	10	Nontraumatic subarachnoid hemorrhage from other intracranial arteries
INCL: High risk of CV event 1 - Stroke	I60.7	DX	10	Nontraumatic subarachnoid hemorrhage from unspecified intracranial artery
INCL: High risk of CV event 1 - Stroke	I60.8	DX	10	Other nontraumatic subarachnoid hemorrhage
INCL: High risk of CV event 1 - Stroke	I60.9	DX	10	Nontraumatic subarachnoid hemorrhage, unspecified
INCL: High risk of CV event 1 - Stroke	I61.0	DX	10	Nontraumatic intracerebral hemorrhage in hemisphere, subcortical
INCL: High risk of CV event 1 - Stroke	I61.1	DX	10	Nontraumatic intracerebral hemorrhage in hemisphere, cortical
INCL: High risk of CV event 1 - Stroke	I61.2	DX	10	Nontraumatic intracerebral hemorrhage in hemisphere, unspecified
INCL: High risk of CV event 1 - Stroke	I61.3	DX	10	Nontraumatic intracerebral hemorrhage in brain stem
INCL: High risk of CV event 1 - Stroke	I61.4	DX	10	Nontraumatic intracerebral hemorrhage in cerebellum
INCL: High risk of CV event 1 - Stroke	I61.5	DX	10	Nontraumatic intracerebral hemorrhage, intraventricular
INCL: High risk of CV event 1 - Stroke	I61.6	DX	10	Nontraumatic intracerebral hemorrhage, multiple localized
INCL: High risk of CV event 1 - Stroke	I61.8	DX	10	Other nontraumatic intracerebral hemorrhage
INCL: High risk of CV event 1 - Stroke	I61.9	DX	10	Nontraumatic intracerebral hemorrhage, unspecified
INCL: High risk of CV event 1 - Stroke	I63.00	DX	10	Cerebral infarction due to thrombosis of unspecified precerebral artery
INCL: High risk of CV event 1 - Stroke	I63.011	DX	10	Cerebral infarction due to thrombosis of right vertebral artery
INCL: High risk of CV event 1 - Stroke	I63.012	DX	10	Cerebral infarction due to thrombosis of left vertebral artery
INCL: High risk of CV event 1 - Stroke	I63.019	DX	10	Cerebral infarction due to thrombosis of unspecified vertebral artery
INCL: High risk of CV event 1 - Stroke	I63.02	DX	10	Cerebral infarction due to thrombosis of basilar artery
INCL: High risk of CV event 1 - Stroke	I63.031	DX	10	Cerebral infarction due to thrombosis of right carotid artery
INCL: High risk of CV event 1 - Stroke	I63.032	DX	10	Cerebral infarction due to thrombosis of left carotid artery
INCL: High risk of CV event 1 - Stroke	I63.039	DX	10	Cerebral infarction due to thrombosis of unspecified carotid artery
INCL: High risk of CV event 1 - Stroke	I63.09	DX	10	Cerebral infarction due to thrombosis of other precerebral artery
INCL: High risk of CV event 1 - Stroke	I63.10	DX	10	Cerebral infarction due to embolism of unspecified precerebral artery
INCL: High risk of CV event 1 - Stroke	I63.111	DX	10	Cerebral infarction due to embolism of right vertebral artery
INCL: High risk of CV event 1 - Stroke	I63.112	DX	10	Cerebral infarction due to embolism of left vertebral artery
INCL: High risk of CV event 1 - Stroke	I63.119	DX	10	Cerebral infarction due to embolism of unspecified vertebral artery
INCL: High risk of CV event 1 - Stroke	I63.12	DX	10	Cerebral infarction due to embolism of basilar artery
INCL: High risk of CV event 1 - Stroke	I63.131	DX	10	Cerebral infarction due to embolism of right carotid artery
INCL: High risk of CV event 1 - Stroke	I63.132	DX	10	Cerebral infarction due to embolism of left carotid artery
INCL: High risk of CV event 1 - Stroke	I63.139	DX	10	Cerebral infarction due to embolism of unspecified carotid artery
INCL: High risk of CV event 1 - Stroke	I63.19	DX	10	Cerebral infarction due to embolism of other precerebral artery
INCL: High risk of CV event 1 - Stroke	I63.20	DX	10	Cerebral infarction due to unspecified occlusion or stenosis of unspecified precerebral arteries
INCL: High risk of CV event 1 - Stroke	I63.211	DX	10	Cerebral infarction due to unspecified occlusion or stenosis of right vertebral arteries
INCL: High risk of CV event 1 - Stroke	I63.212	DX	10	Cerebral infarction due to unspecified occlusion or stenosis of left vertebral arteries
INCL: High risk of CV event 1 - Stroke	I63.219	DX	10	Cerebral infarction due to unspecified occlusion or stenosis of unspecified vertebral arteries
INCL: High risk of CV event 1 - Stroke	I63.22	DX	10	Cerebral infarction due to unspecified occlusion or stenosis of basilar arteries
INCL: High risk of CV event 1 - Stroke	I63.231	DX	10	Cerebral infarction due to unspecified occlusion or stenosis of right carotid arteries
INCL: High risk of CV event 1 - Stroke	I63.232	DX	10	Cerebral infarction due to unspecified occlusion or stenosis of left carotid arteries
INCL: High risk of CV event 1 - Stroke	I63.239	DX	10	Cerebral infarction due to unspecified occlusion or stenosis of unspecified carotid arteries
INCL: High risk of CV event 1 - Stroke	I63.29	DX	10	Cerebral infarction due to unspecified occlusion or stenosis of other precerebral arteries
INCL: High risk of CV event 1 - Stroke	I63.30	DX	10	Cerebral infarction due to thrombosis of unspecified cerebral artery
INCL: High risk of CV event 1 - Stroke	I63.311	DX	10	Cerebral infarction due to thrombosis of right middle cerebral artery
INCL: High risk of CV event 1 - Stroke	I63.312	DX	10	Cerebral infarction due to thrombosis of left middle cerebral artery
INCL: High risk of CV event 1 - Stroke	I63.319	DX	10	Cerebral infarction due to thrombosis of unspecified middle cerebral artery
INCL: High risk of CV event 1 - Stroke	I63.321	DX	10	Cerebral infarction due to thrombosis of right anterior cerebral artery
INCL: High risk of CV event 1 - Stroke	I63.322	DX	10	Cerebral infarction due to thrombosis of left anterior cerebral artery
INCL: High risk of CV event 1 - Stroke	I63.329	DX	10	Cerebral infarction due to thrombosis of unspecified anterior cerebral artery
INCL: High risk of CV event 1 - Stroke	I63.331	DX	10	Cerebral infarction due to thrombosis of right posterior cerebral artery
INCL: High risk of CV event 1 - Stroke	I63.332	DX	10	Cerebral infarction due to thrombosis of left posterior cerebral artery
INCL: High risk of CV event 1 - Stroke	I63.339	DX	10	Cerebral infarction due to thrombosis of unspecified posterior cerebral artery
INCL: High risk of CV event 1 - Stroke	I63.341	DX	10	Cerebral infarction due to thrombosis of right cerebellar artery
INCL: High risk of CV event 1 - Stroke	I63.342	DX	10	Cerebral infarction due to thrombosis of left cerebellar artery
INCL: High risk of CV event 1 - Stroke	I63.349	DX	10	Cerebral infarction due to thrombosis of unspecified cerebellar artery
INCL: High risk of CV event 1 - Stroke	I63.39	DX	10	Cerebral infarction due to thrombosis of other cerebral artery
INCL: High risk of CV event 1 - Stroke	I63.40	DX	10	Cerebral infarction due to embolism of unspecified cerebral artery
INCL: High risk of CV event 1 - Stroke	I63.411	DX	10	Cerebral infarction due to embolism of right middle cerebral artery
INCL: High risk of CV event 1 - Stroke	I63.412	DX	10	Cerebral infarction due to embolism of left middle cerebral artery
INCL: High risk of CV event 1 - Stroke	I63.419	DX	10	Cerebral infarction due to embolism of unspecified middle cerebral artery
INCL: High risk of CV event 1 - Stroke	I63.421	DX	10	Cerebral infarction due to embolism of right anterior cerebral artery
INCL: High risk of CV event 1 - Stroke	I63.422	DX	10	Cerebral infarction due to embolism of left anterior cerebral artery
INCL: High risk of CV event 1 - Stroke	I63.429	DX	10	Cerebral infarction due to embolism of unspecified anterior cerebral artery
INCL: High risk of CV event 1 - Stroke	I63.431	DX	10	Cerebral infarction due to embolism of right posterior cerebral artery
INCL: High risk of CV event 1 - Stroke	I63.432	DX	10	Cerebral infarction due to embolism of left posterior cerebral artery
INCL: High risk of CV event 1 - Stroke	I63.439	DX	10	Cerebral infarction due to embolism of unspecified posterior cerebral artery
INCL: High risk of CV event 1 - Stroke	I63.441	DX	10	Cerebral infarction due to embolism of right cerebellar artery
INCL: High risk of CV event 1 - Stroke	I63.442	DX	10	Cerebral infarction due to embolism of left cerebellar artery
INCL: High risk of CV event 1 - Stroke	I63.449	DX	10	Cerebral infarction due to embolism of unspecified cerebellar artery
INCL: High risk of CV event 1 - Stroke	I63.49	DX	10	Cerebral infarction due to embolism of other cerebral artery
INCL: High risk of CV event 1 - Stroke	I63.50	DX	10	Cerebral infarction due to unspecified occlusion or stenosis of unspecified cerebral artery
INCL: High risk of CV event 1 - Stroke	I63.511	DX	10	Cerebral infarction due to unspecified occlusion or stenosis of right middle cerebral artery
INCL: High risk of CV event 1 - Stroke	I63.512	DX	10	Cerebral infarction due to unspecified occlusion or stenosis of left middle cerebral artery
INCL: High risk of CV event 1 - Stroke	I63.519	DX	10	Cerebral infarction due to unspecified occlusion or stenosis of unspecified middle cerebral artery
INCL: High risk of CV event 1 - Stroke	I63.521	DX	10	Cerebral infarction due to unspecified occlusion or stenosis of right anterior cerebral artery
INCL: High risk of CV event 1 - Stroke	I63.522	DX	10	Cerebral infarction due to unspecified occlusion or stenosis of left anterior cerebral artery
INCL: High risk of CV event 1 - Stroke	I63.529	DX	10	Cerebral infarction due to unspecified occlusion or stenosis of unspecified anterior cerebral artery
INCL: High risk of CV event 1 - Stroke	I63.531	DX	10	Cerebral infarction due to unspecified occlusion or stenosis of right posterior cerebral artery
INCL: High risk of CV event 1 - Stroke	I63.532	DX	10	Cerebral infarction due to unspecified occlusion or stenosis of left posterior cerebral artery
INCL: High risk of CV event 1 - Stroke	I63.539	DX	10	Cerebral infarction due to unspecified occlusion or stenosis of unspecified posterior cerebral artery
INCL: High risk of CV event 1 - Stroke	I63.541	DX	10	Cerebral infarction due to unspecified occlusion or stenosis of right cerebellar artery
INCL: High risk of CV event 1 - Stroke	I63.542	DX	10	Cerebral infarction due to unspecified occlusion or stenosis of left cerebellar artery
INCL: High risk of CV event 1 - Stroke	I63.549	DX	10	Cerebral infarction due to unspecified occlusion or stenosis of unspecified cerebellar artery
INCL: High risk of CV event 1 - Stroke	I63.59	DX	10	Cerebral infarction due to unspecified occlusion or stenosis of other cerebral artery
INCL: High risk of CV event 1 - Stroke	I63.6	DX	10	Cerebral infarction due to cerebral venous thrombosis, nonpyogenic
INCL: High risk of CV event 1 - Stroke	I63.8	DX	10	Other cerebral infarction
INCL: High risk of CV event 1 - Stroke	I63.9	DX	10	Cerebral infarction, unspecified
INCL: High risk of CV event 1 - Stroke	I65.01	DX	10	Occlusion and stenosis of right vertebral artery
INCL: High risk of CV event 1 - Stroke	I65.02	DX	10	Occlusion and stenosis of left vertebral artery
INCL: High risk of CV event 1 - Stroke	I65.03	DX	10	Occlusion and stenosis of bilateral vertebral arteries
INCL: High risk of CV event 1 - Stroke	I65.09	DX	10	Occlusion and stenosis of unspecified vertebral artery
INCL: High risk of CV event 1 - Stroke	I65.1	DX	10	Occlusion and stenosis of basilar artery
INCL: High risk of CV event 1 - Stroke	I65.21	DX	10	Occlusion and stenosis of right carotid artery
INCL: High risk of CV event 1 - Stroke	I65.22	DX	10	Occlusion and stenosis of left carotid artery
INCL: High risk of CV event 1 - Stroke	I65.23	DX	10	Occlusion and stenosis of bilateral carotid arteries
INCL: High risk of CV event 1 - Stroke	I65.29	DX	10	Occlusion and stenosis of unspecified carotid artery
INCL: High risk of CV event 1 - Stroke	I65.8	DX	10	Occlusion and stenosis of other precerebral arteries
INCL: High risk of CV event 1 - Stroke	I65.9	DX	10	Occlusion and stenosis of unspecified precerebral artery
INCL: High risk of CV event 1 - Stroke	I66.01	DX	10	Occlusion and stenosis of right middle cerebral artery
INCL: High risk of CV event 1 - Stroke	I66.02	DX	10	Occlusion and stenosis of left middle cerebral artery
INCL: High risk of CV event 1 - Stroke	I66.03	DX	10	Occlusion and stenosis of bilateral middle cerebral arteries
INCL: High risk of CV event 1 - Stroke	I66.09	DX	10	Occlusion and stenosis of unspecified middle cerebral artery
INCL: High risk of CV event 1 - Stroke	I66.11	DX	10	Occlusion and stenosis of right anterior cerebral artery
INCL: High risk of CV event 1 - Stroke	I66.12	DX	10	Occlusion and stenosis of left anterior cerebral artery
INCL: High risk of CV event 1 - Stroke	I66.13	DX	10	Occlusion and stenosis of bilateral anterior cerebral arteries
INCL: High risk of CV event 1 - Stroke	I66.19	DX	10	Occlusion and stenosis of unspecified anterior cerebral artery
INCL: High risk of CV event 1 - Stroke	I66.21	DX	10	Occlusion and stenosis of right posterior cerebral artery
INCL: High risk of CV event 1 - Stroke	I66.22	DX	10	Occlusion and stenosis of left posterior cerebral artery
INCL: High risk of CV event 1 - Stroke	I66.23	DX	10	Occlusion and stenosis of bilateral posterior cerebral arteries
INCL: High risk of CV event 1 - Stroke	I66.29	DX	10	Occlusion and stenosis of unspecified posterior cerebral artery
INCL: High risk of CV event 1 - Stroke	I66.3	DX	10	Occlusion and stenosis of cerebellar arteries
INCL: High risk of CV event 1 - Stroke	I66.8	DX	10	Occlusion and stenosis of other cerebral arteries
INCL: High risk of CV event 1 - Stroke	I66.9	DX	10	Occlusion and stenosis of unspecified cerebral artery
INCL: High risk of CV event 1 - Stable Angina	413.0	DX	9	ANGINA DECUBITUS
INCL: High risk of CV event 1 - Stable Angina	413.1	DX	9	PRINZMETAL ANGINA
INCL: High risk of CV event 1 - Stable Angina	413.9	DX	9	OTHER AND UNSPECIFIED ANGINA PECTORIS
INCL: High risk of CV event 1 - Stable Angina	I20.1	DX	10	Angina pectoris with documented spasm
INCL: High risk of CV event 1 - Stable Angina	I20.8	DX	10	Other forms of angina pectoris
INCL: High risk of CV event 1 - Stable Angina	I20.9	DX	10	Angina pectoris, unspecified
INCL: High risk of CV event 1 - Stable Angina	I25.111	DX	10	Atherosclerotic heart disease of native coronary artery with angina pectoris with documented spasm
INCL: High risk of CV event 1 - Stable Angina	I25.118	DX	10	Atherosclerotic heart disease of native coronary artery with other forms of angina pectoris
INCL: High risk of CV event 1 - Stable Angina	I25.119	DX	10	Atherosclerotic heart disease of native coronary artery with unspecified angina pectoris
INCL: High risk of CV event 1 - Stable Angina	I25.701	DX	10	Atherosclerosis of coronary artery bypass graft(s), unspecified, with angina pectoris with documented spasm
INCL: High risk of CV event 1 - Stable Angina	I25.708	DX	10	Atherosclerosis of coronary artery bypass graft(s), unspecified, with other forms of angina pectoris
INCL: High risk of CV event 1 - Stable Angina	I25.709	DX	10	Atherosclerosis of coronary artery bypass graft(s), unspecified, with unspecified angina pectoris
INCL: High risk of CV event 1 - Stable Angina	I25.711	DX	10	Atherosclerosis of autologous vein coronary artery bypass graft(s) with angina pectoris with documented spasm
INCL: High risk of CV event 1 - Stable Angina	I25.718	DX	10	Atherosclerosis of autologous vein coronary artery bypass graft(s) with other forms of angina pectoris
INCL: High risk of CV event 1 - Stable Angina	I25.719	DX	10	Atherosclerosis of autologous vein coronary artery bypass graft(s) with unspecified angina pectoris
INCL: High risk of CV event 1 - Stable Angina	I25.721	DX	10	Atherosclerosis of autologous artery coronary artery bypass graft(s) with angina pectoris with documented spasm
INCL: High risk of CV event 1 - Stable Angina	I25.728	DX	10	Atherosclerosis of autologous artery coronary artery bypass graft(s) with other forms of angina pectoris
INCL: High risk of CV event 1 - Stable Angina	I25.729	DX	10	Atherosclerosis of autologous artery coronary artery bypass graft(s) with unspecified angina pectoris
INCL: High risk of CV event 1 - Stable Angina	I25.731	DX	10	Atherosclerosis of nonautologous biological coronary artery bypass graft(s) with angina pectoris with documented spasm
INCL: High risk of CV event 1 - Stable Angina	I25.738	DX	10	Atherosclerosis of nonautologous biological coronary artery bypass graft(s) with other forms of angina pectoris
INCL: High risk of CV event 1 - Stable Angina	I25.739	DX	10	Atherosclerosis of nonautologous biological coronary artery bypass graft(s) with unspecified angina pectoris
INCL: High risk of CV event 1 - Stable Angina	I25.751	DX	10	Atherosclerosis of native coronary artery of transplanted heart with angina pectoris with documented spasm
INCL: High risk of CV event 1 - Stable Angina	I25.758	DX	10	Atherosclerosis of native coronary artery of transplanted heart with other forms of angina pectoris
INCL: High risk of CV event 1 - Stable Angina	I25.759	DX	10	Atherosclerosis of native coronary artery of transplanted heart with unspecified angina pectoris
INCL: High risk of CV event 1 - Stable Angina	I25.761	DX	10	Atherosclerosis of bypass graft of coronary artery of transplanted heart with angina pectoris with documented spasm
INCL: High risk of CV event 1 - Stable Angina	I25.768	DX	10	Atherosclerosis of bypass graft of coronary artery of transplanted heart with other forms of angina pectoris
INCL: High risk of CV event 1 - Stable Angina	I25.769	DX	10	Atherosclerosis of bypass graft of coronary artery of transplanted heart with unspecified angina pectoris
INCL: High risk of CV event 1 - Stable Angina	I25.791	DX	10	Atherosclerosis of other coronary artery bypass graft(s) with angina pectoris with documented spasm
INCL: High risk of CV event 1 - Stable Angina	I25.798	DX	10	Atherosclerosis of other coronary artery bypass graft(s) with other forms of angina pectoris
INCL: High risk of CV event 1 - Stable Angina	I25.799	DX	10	Atherosclerosis of other coronary artery bypass graft(s) with unspecified angina pectoris
INCL: High risk of CV event 1 - Unstable Angina	411.0	DX	9	POSTMYOCARDIAL INFARCTION SYNDROME
INCL: High risk of CV event 1 - Unstable Angina	411.1	DX	9	INTERMEDIATE CORONARY SYNDROME
INCL: High risk of CV event 1 - Unstable Angina	411.8	DX	9	OTHER ACUTE AND SUBACUTE FORMS OF ISCHEMIC HEART DISEASE
INCL: High risk of CV event 1 - Unstable Angina	411.81	DX	9	ACUTE CORONARY OCCLUSION WITHOUT MYOCARDIAL INFARCTION
INCL: High risk of CV event 1 - Unstable Angina	411.89	DX	9	OTHER ACUTE AND SUBACUTE FORMS OF ISCHEMIC HEART DISEASE OTHER
INCL: High risk of CV event 1 - Unstable Angina	I20.0	DX	10	Unstable angina
INCL: High risk of CV event 1 - Unstable Angina	I24.0	DX	10	Acute coronary thrombosis not resulting in myocardial infarction
INCL: High risk of CV event 1 - Unstable Angina	I24.1	DX	10	Dressler's syndrome
INCL: High risk of CV event 1 - Unstable Angina	I24.8	DX	10	Other forms of acute ischemic heart disease
INCL: High risk of CV event 1 - Unstable Angina	I24.9	DX	10	Acute ischemic heart disease, unspecified
INCL: High risk of CV event 1 - Unstable Angina	I25.110	DX	10	Atherosclerotic heart disease of native coronary artery with unstable angina pectoris
INCL: High risk of CV event 1 - Unstable Angina	I25.700	DX	10	Atherosclerosis of coronary artery bypass graft(s), unspecified, with unstable angina pectoris
INCL: High risk of CV event 1 - Unstable Angina	I25.710	DX	10	Atherosclerosis of autologous vein coronary artery bypass graft(s) with unstable angina pectoris
INCL: High risk of CV event 1 - Unstable Angina	I25.720	DX	10	Atherosclerosis of autologous artery coronary artery bypass graft(s) with unstable angina pectoris
INCL: High risk of CV event 1 - Unstable Angina	I25.730	DX	10	Atherosclerosis of nonautologous biological coronary artery bypass graft(s) with unstable angina pectoris
INCL: High risk of CV event 1 - Unstable Angina	I25.750	DX	10	Atherosclerosis of native coronary artery of transplanted heart with unstable angina
INCL: High risk of CV event 1 - Unstable Angina	I25.760	DX	10	Atherosclerosis of bypass graft of coronary artery of transplanted heart with unstable angina
INCL: High risk of CV event 1 - Unstable Angina	I25.790	DX	10	Atherosclerosis of other coronary artery bypass graft(s) with unstable angina pectoris
INCL: High risk of CV event 2 - Coronary artery stenosis	414.0	DX	9	CORONARY ATHEROSCLEROSIS
INCL: High risk of CV event 2 - Coronary artery stenosis	414.00	DX	9	CORONARY ATHEROSCLEROSIS OF UNSPECIFIED TYPE OF VESSEL NATIVE OR GRAFT
INCL: High risk of CV event 2 - Coronary artery stenosis	414.01	DX	9	CORONARY ATHEROSCLEROSIS OF NATIVE CORONARY ARTERY
INCL: High risk of CV event 2 - Coronary artery stenosis	414.02	DX	9	CORONARY ATHEROSCLEROSIS OF AUTOLOGOUS VEIN BYPASS GRAFT
INCL: High risk of CV event 2 - Coronary artery stenosis	414.03	DX	9	CORONARY ATHEROSCLEROSIS OF NONAUTOLOGOUS BIOLOGICAL BYPASS GRAFT
INCL: High risk of CV event 2 - Coronary artery stenosis	414.04	DX	9	CORONARY ATHEROSCLEROSIS OF ARTERY BYPASS GRAFT
INCL: High risk of CV event 2 - Coronary artery stenosis	414.05	DX	9	CORONARY ATHEROSCLEROSIS OF UNSPECIFIED BYPASS GRAFT
INCL: High risk of CV event 2 - Coronary artery stenosis	414.06	DX	9	CORONARY ATHEROSCLEROSIS OF NATIVE CORONARY ARTERY OF TRANSPLANTED HEART
INCL: High risk of CV event 2 - Coronary artery stenosis	414.07	DX	9	CORONARY ATHEROSCLEROSIS OF BYPASS GRAFT (ARTERY) (VEIN) OF TRANSPLANTED HEART
INCL: High risk of CV event 2 - Coronary artery stenosis	414.1	DX	9	ANEURYSM AND DISSECTION OF HEART
INCL: High risk of CV event 2 - Coronary artery stenosis	414.10	DX	9	ANEURYSM OF HEART (WALL)
INCL: High risk of CV event 2 - Coronary artery stenosis	414.11	DX	9	ANEURYSM OF CORONARY VESSELS
INCL: High risk of CV event 2 - Coronary artery stenosis	414.12	DX	9	DISSECTION OF CORONARY ARTERY
INCL: High risk of CV event 2 - Coronary artery stenosis	414.19	DX	9	OTHER ANEURYSM OF HEART
INCL: High risk of CV event 2 - Coronary artery stenosis	414.2	DX	9	CHRONIC TOTAL OCCLUSION OF CORONARY ARTERY
INCL: High risk of CV event 2 - Coronary artery stenosis	414.3	DX	9	CORONARY ATHEROSCLEROSIS DUE TO LIPID RICH PLAQUE
INCL: High risk of CV event 2 - Coronary artery stenosis	414.4	DX	9	CORONARY ATHEROSCLEROSIS DUE TO CALCIFIED CORONARY LESION
INCL: High risk of CV event 2 - Coronary artery stenosis	414.8	DX	9	OTHER SPECIFIED FORMS OF CHRONIC ISCHEMIC HEART DISEASE
INCL: High risk of CV event 2 - Coronary artery stenosis	414.9	DX	9	CHRONIC ISCHEMIC HEART DISEASE UNSPECIFIED
INCL: High risk of CV event 2 - Coronary artery stenosis	I25.10	DX	10	Atherosclerotic heart disease of native coronary artery without angina pectoris
INCL: High risk of CV event 2 - Coronary artery stenosis	I25.110	DX	10	Atherosclerotic heart disease of native coronary artery with unstable angina pectoris
INCL: High risk of CV event 2 - Coronary artery stenosis	I25.111	DX	10	Atherosclerotic heart disease of native coronary artery with angina pectoris with documented spasm
INCL: High risk of CV event 2 - Coronary artery stenosis	I25.118	DX	10	Atherosclerotic heart disease of native coronary artery with other forms of angina pectoris
INCL: High risk of CV event 2 - Coronary artery stenosis	I25.119	DX	10	Atherosclerotic heart disease of native coronary artery with unspecified angina pectoris
INCL: High risk of CV event 2 - Coronary artery stenosis	I25.3	DX	10	Aneurysm of heart
INCL: High risk of CV event 2 - Coronary artery stenosis	I25.41	DX	10	Coronary artery aneurysm
INCL: High risk of CV event 2 - Coronary artery stenosis	I25.42	DX	10	Coronary artery dissection
INCL: High risk of CV event 2 - Coronary artery stenosis	I25.5	DX	10	Ischemic cardiomyopathy
INCL: High risk of CV event 2 - Coronary artery stenosis	I25.6	DX	10	Silent myocardial ischemia
INCL: High risk of CV event 2 - Coronary artery stenosis	I25.700	DX	10	Atherosclerosis of coronary artery bypass graft(s), unspecified, with unstable angina pectoris
INCL: High risk of CV event 2 - Coronary artery stenosis	I25.701	DX	10	Atherosclerosis of coronary artery bypass graft(s), unspecified, with angina pectoris with documented spasm
INCL: High risk of CV event 2 - Coronary artery stenosis	I25.708	DX	10	Atherosclerosis of coronary artery bypass graft(s), unspecified, with other forms of angina pectoris
INCL: High risk of CV event 2 - Coronary artery stenosis	I25.709	DX	10	Atherosclerosis of coronary artery bypass graft(s), unspecified, with unspecified angina pectoris
INCL: High risk of CV event 2 - Coronary artery stenosis	I25.710	DX	10	Atherosclerosis of autologous vein coronary artery bypass graft(s) with unstable angina pectoris
INCL: High risk of CV event 2 - Coronary artery stenosis	I25.711	DX	10	Atherosclerosis of autologous vein coronary artery bypass graft(s) with angina pectoris with documented spasm
INCL: High risk of CV event 2 - Coronary artery stenosis	I25.718	DX	10	Atherosclerosis of autologous vein coronary artery bypass graft(s) with other forms of angina pectoris
INCL: High risk of CV event 2 - Coronary artery stenosis	I25.719	DX	10	Atherosclerosis of autologous vein coronary artery bypass graft(s) with unspecified angina pectoris
INCL: High risk of CV event 2 - Coronary artery stenosis	I25.720	DX	10	Atherosclerosis of autologous artery coronary artery bypass graft(s) with unstable angina pectoris
INCL: High risk of CV event 2 - Coronary artery stenosis	I25.721	DX	10	Atherosclerosis of autologous artery coronary artery bypass graft(s) with angina pectoris with documented spasm
INCL: High risk of CV event 2 - Coronary artery stenosis	I25.728	DX	10	Atherosclerosis of autologous artery coronary artery bypass graft(s) with other forms of angina pectoris
INCL: High risk of CV event 2 - Coronary artery stenosis	I25.729	DX	10	Atherosclerosis of autologous artery coronary artery bypass graft(s) with unspecified angina pectoris
INCL: High risk of CV event 2 - Coronary artery stenosis	I25.730	DX	10	Atherosclerosis of nonautologous biological coronary artery bypass graft(s) with unstable angina pectoris
INCL: High risk of CV event 2 - Coronary artery stenosis	I25.731	DX	10	Atherosclerosis of nonautologous biological coronary artery bypass graft(s) with angina pectoris with documented spasm
INCL: High risk of CV event 2 - Coronary artery stenosis	I25.738	DX	10	Atherosclerosis of nonautologous biological coronary artery bypass graft(s) with other forms of angina pectoris
INCL: High risk of CV event 2 - Coronary artery stenosis	I25.739	DX	10	Atherosclerosis of nonautologous biological coronary artery bypass graft(s) with unspecified angina pectoris
INCL: High risk of CV event 2 - Coronary artery stenosis	I25.750	DX	10	Atherosclerosis of native coronary artery of transplanted heart with unstable angina
INCL: High risk of CV event 2 - Coronary artery stenosis	I25.751	DX	10	Atherosclerosis of native coronary artery of transplanted heart with angina pectoris with documented spasm
INCL: High risk of CV event 2 - Coronary artery stenosis	I25.758	DX	10	Atherosclerosis of native coronary artery of transplanted heart with other forms of angina pectoris
INCL: High risk of CV event 2 - Coronary artery stenosis	I25.759	DX	10	Atherosclerosis of native coronary artery of transplanted heart with unspecified angina pectoris
INCL: High risk of CV event 2 - Coronary artery stenosis	I25.760	DX	10	Atherosclerosis of bypass graft of coronary artery of transplanted heart with unstable angina
INCL: High risk of CV event 2 - Coronary artery stenosis	I25.761	DX	10	Atherosclerosis of bypass graft of coronary artery of transplanted heart with angina pectoris with documented spasm
INCL: High risk of CV event 2 - Coronary artery stenosis	I25.768	DX	10	Atherosclerosis of bypass graft of coronary artery of transplanted heart with other forms of angina pectoris
INCL: High risk of CV event 2 - Coronary artery stenosis	I25.769	DX	10	Atherosclerosis of bypass graft of coronary artery of transplanted heart with unspecified angina pectoris
INCL: High risk of CV event 2 - Coronary artery stenosis	I25.790	DX	10	Atherosclerosis of other coronary artery bypass graft(s) with unstable angina pectoris
INCL: High risk of CV event 2 - Coronary artery stenosis	I25.791	DX	10	Atherosclerosis of other coronary artery bypass graft(s) with angina pectoris with documented spasm
INCL: High risk of CV event 2 - Coronary artery stenosis	I25.798	DX	10	Atherosclerosis of other coronary artery bypass graft(s) with other forms of angina pectoris
INCL: High risk of CV event 2 - Coronary artery stenosis	I25.799	DX	10	Atherosclerosis of other coronary artery bypass graft(s) with unspecified angina pectoris
INCL: High risk of CV event 2 - Coronary artery stenosis	I25.810	DX	10	Atherosclerosis of coronary artery bypass graft(s) without angina pectoris
INCL: High risk of CV event 2 - Coronary artery stenosis	I25.811	DX	10	Atherosclerosis of native coronary artery of transplanted heart without angina pectoris
INCL: High risk of CV event 2 - Coronary artery stenosis	I25.812	DX	10	Atherosclerosis of bypass graft of coronary artery of transplanted heart without angina pectoris
INCL: High risk of CV event 2 - Coronary artery stenosis	I25.82	DX	10	Chronic total occlusion of coronary artery
INCL: High risk of CV event 2 - Coronary artery stenosis	I25.83	DX	10	Coronary atherosclerosis due to lipid rich plaque
INCL: High risk of CV event 2 - Coronary artery stenosis	I25.84	DX	10	Coronary atherosclerosis due to calcified coronary lesion
INCL: High risk of CV event 2 - Coronary artery stenosis	I25.89	DX	10	Other forms of chronic ischemic heart disease
INCL: High risk of CV event 2 - Coronary artery stenosis	I25.9	DX	10	Chronic ischemic heart disease, unspecified
INCL: High risk of CV event 2 - Coronary artery revascularization	00.66	PX	9	PERCUTANEOUS TRANSLUMINAL CORONARY ANGIOPLASTY [PTCA]
INCL: High risk of CV event 2 - Coronary artery revascularization	36.03	PX	9	OPEN CHEST CORONARY ARTERY ANGIOPLASTY
INCL: High risk of CV event 2 - Coronary artery revascularization	36.06	PX	9	INSERTION OF NON-DRUG-ELUTING CORONARY ARTERY STENT(S)
INCL: High risk of CV event 2 - Coronary artery revascularization	36.07	PX	9	INSERTION OF DRUG-ELUTING CORONARY ARTERY STENT(S)
INCL: High risk of CV event 2 - Coronary artery revascularization	36.09	PX	9	OTHER REMOVAL OF CORONARY ARTERY OBSTRUCTION
INCL: High risk of CV event 2 - Coronary artery revascularization	36.1	PX	9	BYPASS ANASTOMOSIS FOR HEART REVASCULARIZATION
INCL: High risk of CV event 2 - Coronary artery revascularization	36.10	PX	9	AORTOCORONARY BYPASS FOR HEART REVASCULARIZATION, NOT OTHERWISE SPECIFIED
INCL: High risk of CV event 2 - Coronary artery revascularization	36.11	PX	9	(AORTO)CORONARY BYPASS OF ONE CORONARY ARTERY
INCL: High risk of CV event 2 - Coronary artery revascularization	36.12	PX	9	(AORTO)CORONARY BYPASS OF TWO CORONARY ARTERIES
INCL: High risk of CV event 2 - Coronary artery revascularization	36.13	PX	9	(AORTO)CORONARY BYPASS OF THREE CORONARY ARTERIES
INCL: High risk of CV event 2 - Coronary artery revascularization	36.14	PX	9	(AORTO)CORONARY BYPASS OF FOUR OR MORE CORONARY ARTERIES
INCL: High risk of CV event 2 - Coronary artery revascularization	36.15	PX	9	SINGLE INTERNAL MAMMARY-CORONARY ARTERY BYPASS
INCL: High risk of CV event 2 - Coronary artery revascularization	36.16	PX	9	DOUBLE INTERNAL MAMMARY-CORONARY ARTERY BYPASS
INCL: High risk of CV event 2 - Coronary artery revascularization	36.17	PX	9	ABDOMINAL-CORONARY ARTERY BYPASS
INCL: High risk of CV event 2 - Coronary artery revascularization	36.19	PX	9	OTHER BYPASS ANASTOMOSIS FOR HEART REVASCULARIZATION
INCL: High risk of CV event 2 - Coronary artery revascularization	36.2	PX	9	HEART REVASCULARIZATION BY ARTERIAL IMPLANT
INCL: High risk of CV event 2 - Coronary artery revascularization	36.31	PX	9	OPEN CHEST TRANSMYOCARDIAL REVASCULARIZATION
INCL: High risk of CV event 2 - Coronary artery revascularization	36.32	PX	9	OTHER TRANSMYOCARDIAL REVASCULARIZATION
INCL: High risk of CV event 2 - Coronary artery revascularization	36.33	PX	9	ENDOSCOPIC TRANSMYOCARDIAL REVASCULARIZATION
INCL: High risk of CV event 2 - Coronary artery revascularization	36.34	PX	9	PERCUTANEOUS TRANSMYOCARDIAL REVASCULARIZATION
INCL: High risk of CV event 2 - Coronary artery revascularization	33510	PX	CPT4	Coronary artery bypass, vein only; single coronary venous graft
INCL: High risk of CV event 2 - Coronary artery revascularization	33511	PX	CPT4	Coronary artery bypass, vein only; 2 coronary venous grafts / Coronary artery bypass, vein only; two coronary venous grafts
INCL: High risk of CV event 2 - Coronary artery revascularization	33512	PX	CPT4	Coronary artery bypass, vein only; 3 coronary venous grafts / Coronary artery bypass, vein only; three coronary venous grafts
INCL: High risk of CV event 2 - Coronary artery revascularization	33513	PX	CPT4	Coronary artery bypass, vein only; 4 coronary venous grafts / Coronary artery bypass, vein only; four coronary venous grafts
INCL: High risk of CV event 2 - Coronary artery revascularization	33514	PX	CPT4	Coronary artery bypass, vein only; 5 coronary venous grafts / Coronary artery bypass, vein only; five coronary venous grafts
INCL: High risk of CV event 2 - Coronary artery revascularization	33516	PX	CPT4	Coronary artery bypass, vein only; 6 or more coronary venous grafts / Coronary artery bypass, vein only; six or more coronary venous grafts
INCL: High risk of CV event 2 - Coronary artery revascularization	33517	PX	CPT4	Coronary artery bypass, using venous graft(s) and arterial graft(s); single vein graft (List separately in addition to code for arterial graft) / Coronary artery bypass, using venous graft(s) and arterial graft(s); single vein graft (List separately in addition to code for primary procedure)
INCL: High risk of CV event 2 - Coronary artery revascularization	33518	PX	CPT4	Coronary artery bypass, using venous graft(s) and arterial graft(s); 2 venous grafts (List separately in addition to code for primary procedure) / Coronary artery bypass, using venous graft(s) and arterial graft(s); two venous grafts (List separately in addition to code for arterial graft) / Coronary artery bypass, using venous graft(s) and arterial graft(s); two venous grafts (List separately in…
INCL: High risk of CV event 2 - Coronary artery revascularization	33519	PX	CPT4	Coronary artery bypass, using venous graft(s) and arterial graft(s); 3 venous grafts (List separately in addition to code for primary procedure) / Coronary artery bypass, using venous graft(s) and arterial graft(s); three venous grafts (List separately in addition to code for arterial graft) / Coronary artery bypass, using venous graft(s) and arterial graft(s); three venous grafts (List separatel…
INCL: High risk of CV event 2 - Coronary artery revascularization	33521	PX	CPT4	Coronary artery bypass, using venous graft(s) and arterial graft(s); 4 venous grafts (List separately in addition to code for primary procedure) / Coronary artery bypass, using venous graft(s) and arterial graft(s); four venous grafts (List separately in addition to code for arterial graft) / Coronary artery bypass, using venous graft(s) and arterial graft(s); four venous grafts (List separately …
INCL: High risk of CV event 2 - Coronary artery revascularization	33522	PX	CPT4	Coronary artery bypass, using venous graft(s) and arterial graft(s); 5 venous grafts (List separately in addition to code for primary procedure) / Coronary artery bypass, using venous graft(s) and arterial graft(s); five venous grafts (List separately in addition to code for arterial graft) / Coronary artery bypass, using venous graft(s) and arterial graft(s); five venous grafts (List separately …
INCL: High risk of CV event 2 - Coronary artery revascularization	33523	PX	CPT4	Coronary artery bypass, using venous graft(s) and arterial graft(s); 6 or more venous grafts (List separately in addition to code for primary procedure) / Coronary artery bypass, using venous graft(s) and arterial graft(s); six or more venous grafts (List separately in addition to code for arterial graft) / Coronary artery bypass, using venous graft(s) and arterial graft(s); six or more venous gr…
INCL: High risk of CV event 2 - Coronary artery revascularization	33530	PX	CPT4	Reoperation, coronary artery bypass procedure or valve procedure, more than 1 month after original operation (List separately in addition to code for primary procedure) / Reoperation, coronary artery bypass procedure or valve procedure, more than one month after original operation (List separately in addition to code for primary procedure)
INCL: High risk of CV event 2 - Coronary artery revascularization	33533	PX	CPT4	Coronary artery bypass, using arterial graft(s); single arterial graft
INCL: High risk of CV event 2 - Coronary artery revascularization	33534	PX	CPT4	Coronary artery bypass, using arterial graft(s); 2 coronary arterial grafts / Coronary artery bypass, using arterial graft(s); two coronary arterial grafts
INCL: High risk of CV event 2 - Coronary artery revascularization	33535	PX	CPT4	Coronary artery bypass, using arterial graft(s); 3 coronary arterial grafts / Coronary artery bypass, using arterial graft(s); three coronary arterial grafts
INCL: High risk of CV event 2 - Coronary artery revascularization	33536	PX	CPT4	Coronary artery bypass, using arterial graft(s); 4 or more coronary arterial grafts / Coronary artery bypass, using arterial graft(s); four or more coronary arterial grafts
INCL: High risk of CV event 2 - Coronary artery revascularization	33545	PX	CPT4	Repair of postinfarction ventricular septal defect, with or without myocardial resection
INCL: High risk of CV event 2 - Coronary artery revascularization	33572	PX	CPT4	Coronary endarterectomy, open, any method, of left anterior descending, circumflex, or right coronary artery performed in conjunction with coronary artery bypass graft procedure, each vessel (List separately in addition to primary procedure)
INCL: High risk of CV event 2 - Coronary artery revascularization	92920	PX	CPT4	Percutaneous transluminal coronary angioplasty; single major coronary artery or branch
INCL: High risk of CV event 2 - Coronary artery revascularization	92921	PX	CPT4	Percutaneous transluminal coronary angioplasty; each additional branch of a major coronary artery (List separately in addition to code for primary procedure)
INCL: High risk of CV event 2 - Coronary artery revascularization	92924	PX	CPT4	Percutaneous transluminal coronary atherectomy, with coronary angioplasty when performed; single major coronary artery or branch
INCL: High risk of CV event 2 - Coronary artery revascularization	92925	PX	CPT4	Percutaneous transluminal coronary atherectomy, with coronary angioplasty when performed; each additional branch of a major coronary artery (List separately in addition to code for primary procedure)
INCL: High risk of CV event 2 - Coronary artery revascularization	92928	PX	CPT4	Percutaneous transcatheter placement of intracoronary stent(s), with coronary angioplasty when performed; single major coronary artery or branch
INCL: High risk of CV event 2 - Coronary artery revascularization	92929	PX	CPT4	Percutaneous transcatheter placement of intracoronary stent(s), with coronary angioplasty when performed; each additional branch of a major coronary artery (List separately in addition to code for primary procedure)
INCL: High risk of CV event 2 - Coronary artery revascularization	92933	PX	CPT4	Percutaneous transluminal coronary atherectomy, with intracoronary stent, with coronary angioplasty when performed; single major coronary artery or branch
INCL: High risk of CV event 2 - Coronary artery revascularization	92934	PX	CPT4	Percutaneous transluminal coronary atherectomy, with intracoronary stent, with coronary angioplasty when performed; each additional branch of a major coronary artery (List separately in addition to code for primary procedure)
INCL: High risk of CV event 2 - Coronary artery revascularization	92937	PX	CPT4	Percutaneous transluminal revascularization of or through coronary artery bypass graft (internal mammary, free arterial, venous), any combination of intracoronary stent, atherectomy and angioplasty, including distal protection when performed; single vessel
INCL: High risk of CV event 2 - Coronary artery revascularization	92938	PX	CPT4	Percutaneous transluminal revascularization of or through coronary artery bypass graft (internal mammary, free arterial, venous), any combination of intracoronary stent, atherectomy and angioplasty, including distal protection when performed; each additional branch subtended by the bypass graft (List separately in addition to code for primary procedure)
INCL: High risk of CV event 2 - Coronary artery revascularization	92941	PX	CPT4	Percutaneous transluminal revascularization of acute total/subtotal occlusion during acute myocardial infarction, coronary artery or coronary artery bypass graft, any combination of intracoronary stent, atherectomy and angioplasty, including aspiration thrombectomy when performed, single vessel
INCL: High risk of CV event 2 - Coronary artery revascularization	92943	PX	CPT4	Percutaneous transluminal revascularization of chronic total occlusion, coronary artery, coronary artery branch, or coronary artery bypass graft, any combination of intracoronary stent, atherectomy and angioplasty; single vessel
INCL: High risk of CV event 2 - Coronary artery revascularization	92944	PX	CPT4	Percutaneous transluminal revascularization of chronic total occlusion, coronary artery, coronary artery branch, or coronary artery bypass graft, any combination of intracoronary stent, atherectomy and angioplasty; each additional coronary artery, coronary artery branch, or bypass graft (List separately in addition to code for primary procedure)
INCL: High risk of CV event 2 - Coronary artery revascularization	92973	PX	CPT4	Percutaneous transluminal coronary thrombectomy (List separately in addition to code for primary procedure) / Percutaneous transluminal coronary thrombectomy mechanical (List separately in addition to code for primary procedure)
INCL: High risk of CV event 2 - Coronary artery revascularization	92980	PX	CPT4	Transcatheter placement of an intracoronary stent(s), percutaneous, with or without other therapeutic intervention, any method; single vessel
INCL: High risk of CV event 2 - Coronary artery revascularization	92981	PX	CPT4	Transcatheter placement of an intracoronary stent(s), percutaneous, with or without other therapeutic intervention, any method; each additional vessel (List separately in addition to code for primary procedure)
INCL: High risk of CV event 2 - Coronary artery revascularization	92982	PX	CPT4	Percutaneous transluminal coronary balloon angioplasty; single vessel
INCL: High risk of CV event 2 - Coronary artery revascularization	92984	PX	CPT4	Percutaneous transluminal coronary balloon angioplasty; each additional vessel (List separately in addition to code for primary procedure)
INCL: High risk of CV event 2 - Coronary artery revascularization	92995	PX	CPT4	Percutaneous transluminal coronary atherectomy, by mechanical or other method, with or without balloon angioplasty; single vessel
INCL: High risk of CV event 2 - Coronary artery revascularization	92996	PX	CPT4	Percutaneous transluminal coronary atherectomy, by mechanical or other method, with or without balloon angioplasty; each additional vessel (List separately in addition to code for primary procedure)
INCL: High risk of CV event 2 - Coronary artery revascularization	021K0Z5	PX	10	Bypass Right Ventricle to Coronary Circulation, Open Approach
INCL: High risk of CV event 2 - Coronary artery revascularization	021K4Z5	PX	10	Bypass Right Ventricle to Coronary Circulation, Percutaneous Endoscopic Approach
INCL: High risk of CV event 2 - Coronary artery revascularization	021L0Z5	PX	10	Bypass Left Ventricle to Coronary Circulation, Open Approach
INCL: High risk of CV event 2 - Coronary artery revascularization	021L4Z5	PX	10	Bypass Left Ventricle to Coronary Circulation, Percutaneous Endoscopic Approach
INCL: High risk of CV event 2 - Coronary artery revascularization	0270046	PX	10	Dilation of Coronary Artery, One Artery, Bifurcation, with Drug-eluting Intraluminal Device, Open Approach
INCL: High risk of CV event 2 - Coronary artery revascularization	027004Z	PX	10	Dilation of Coronary Artery, One Artery with Drug-eluting Intraluminal Device, Open Approach
INCL: High risk of CV event 2 - Coronary artery revascularization	0270056	PX	10	Dilation of Coronary Artery, One Artery, Bifurcation, with Two Drug-eluting Intraluminal Devices, Open Approach
INCL: High risk of CV event 2 - Coronary artery revascularization	027005Z	PX	10	Dilation of Coronary Artery, One Artery with Two Drug-eluting Intraluminal Devices, Open Approach
INCL: High risk of CV event 2 - Coronary artery revascularization	0270066	PX	10	Dilation of Coronary Artery, One Artery, Bifurcation, with Three Drug-eluting Intraluminal Devices, Open Approach
INCL: High risk of CV event 2 - Coronary artery revascularization	027006Z	PX	10	Dilation of Coronary Artery, One Artery with Three Drug-eluting Intraluminal Devices, Open Approach
INCL: High risk of CV event 2 - Coronary artery revascularization	0270076	PX	10	Dilation of Coronary Artery, One Artery, Bifurcation, with Four or More Drug-eluting Intraluminal Devices, Open Approach
INCL: High risk of CV event 2 - Coronary artery revascularization	027007Z	PX	10	Dilation of Coronary Artery, One Artery with Four or More Drug-eluting Intraluminal Devices, Open Approach
INCL: High risk of CV event 2 - Coronary artery revascularization	02700D6	PX	10	Dilation of Coronary Artery, One Artery, Bifurcation, with Intraluminal Device, Open Approach
INCL: High risk of CV event 2 - Coronary artery revascularization	02700DZ	PX	10	Dilation of Coronary Artery, One Artery with Intraluminal Device, Open Approach
INCL: High risk of CV event 2 - Coronary artery revascularization	02700E6	PX	10	Dilation of Coronary Artery, One Artery, Bifurcation, with Two Intraluminal Devices, Open Approach
INCL: High risk of CV event 2 - Coronary artery revascularization	02700EZ	PX	10	Dilation of Coronary Artery, One Artery with Two Intraluminal Devices, Open Approach
INCL: High risk of CV event 2 - Coronary artery revascularization	02700F6	PX	10	Dilation of Coronary Artery, One Artery, Bifurcation, with Three Intraluminal Devices, Open Approach
INCL: High risk of CV event 2 - Coronary artery revascularization	02700FZ	PX	10	Dilation of Coronary Artery, One Artery with Three Intraluminal Devices, Open Approach
INCL: High risk of CV event 2 - Coronary artery revascularization	02700G6	PX	10	Dilation of Coronary Artery, One Artery, Bifurcation, with Four or More Intraluminal Devices, Open Approach
INCL: High risk of CV event 2 - Coronary artery revascularization	02700GZ	PX	10	Dilation of Coronary Artery, One Artery with Four or More Intraluminal Devices, Open Approach
INCL: High risk of CV event 2 - Coronary artery revascularization	02700T6	PX	10	Dilation of Coronary Artery, One Artery, Bifurcation, with Radioactive Intraluminal Device, Open Approach
INCL: High risk of CV event 2 - Coronary artery revascularization	02700TZ	PX	10	Dilation of Coronary Artery, One Artery with Radioactive Intraluminal Device, Open Approach
INCL: High risk of CV event 2 - Coronary artery revascularization	02700Z6	PX	10	Dilation of Coronary Artery, One Artery, Bifurcation, Open Approach
INCL: High risk of CV event 2 - Coronary artery revascularization	02700ZZ	PX	10	Dilation of Coronary Artery, One Artery, Open Approach
INCL: High risk of CV event 2 - Coronary artery revascularization	0270346	PX	10	Dilation of Coronary Artery, One Artery, Bifurcation, with Drug-eluting Intraluminal Device, Percutaneous Approach
INCL: High risk of CV event 2 - Coronary artery revascularization	027034Z	PX	10	Dilation of Coronary Artery, One Artery with Drug-eluting Intraluminal Device, Percutaneous Approach
INCL: High risk of CV event 2 - Coronary artery revascularization	0270356	PX	10	Dilation of Coronary Artery, One Artery, Bifurcation, with Two Drug-eluting Intraluminal Devices, Percutaneous Approach
INCL: High risk of CV event 2 - Coronary artery revascularization	027035Z	PX	10	Dilation of Coronary Artery, One Artery with Two Drug-eluting Intraluminal Devices, Percutaneous Approach
INCL: High risk of CV event 2 - Coronary artery revascularization	0270366	PX	10	Dilation of Coronary Artery, One Artery, Bifurcation, with Three Drug-eluting Intraluminal Devices, Percutaneous Approach
INCL: High risk of CV event 2 - Coronary artery revascularization	027036Z	PX	10	Dilation of Coronary Artery, One Artery with Three Drug-eluting Intraluminal Devices, Percutaneous Approach
INCL: High risk of CV event 2 - Coronary artery revascularization	0270376	PX	10	Dilation of Coronary Artery, One Artery, Bifurcation, with Four or More Drug-eluting Intraluminal Devices, Percutaneous Approach
INCL: High risk of CV event 2 - Coronary artery revascularization	027037Z	PX	10	Dilation of Coronary Artery, One Artery with Four or More Drug-eluting Intraluminal Devices, Percutaneous Approach
INCL: High risk of CV event 2 - Coronary artery revascularization	02703D6	PX	10	Dilation of Coronary Artery, One Artery, Bifurcation, with Intraluminal Device, Percutaneous Approach
INCL: High risk of CV event 2 - Coronary artery revascularization	02703DZ	PX	10	Dilation of Coronary Artery, One Artery with Intraluminal Device, Percutaneous Approach
INCL: High risk of CV event 2 - Coronary artery revascularization	02703E6	PX	10	Dilation of Coronary Artery, One Artery, Bifurcation, with Two Intraluminal Devices, Percutaneous Approach
INCL: High risk of CV event 2 - Coronary artery revascularization	02703EZ	PX	10	Dilation of Coronary Artery, One Artery with Two Intraluminal Devices, Percutaneous Approach
INCL: High risk of CV event 2 - Coronary artery revascularization	02703F6	PX	10	Dilation of Coronary Artery, One Artery, Bifurcation, with Three Intraluminal Devices, Percutaneous Approach
INCL: High risk of CV event 2 - Coronary artery revascularization	02703FZ	PX	10	Dilation of Coronary Artery, One Artery with Three Intraluminal Devices, Percutaneous Approach
INCL: High risk of CV event 2 - Coronary artery revascularization	02703G6	PX	10	Dilation of Coronary Artery, One Artery, Bifurcation, with Four or More Intraluminal Devices, Percutaneous Approach
INCL: High risk of CV event 2 - Coronary artery revascularization	02703GZ	PX	10	Dilation of Coronary Artery, One Artery with Four or More Intraluminal Devices, Percutaneous Approach
INCL: High risk of CV event 2 - Coronary artery revascularization	02703T6	PX	10	Dilation of Coronary Artery, One Artery, Bifurcation, with Radioactive Intraluminal Device, Percutaneous Approach
INCL: High risk of CV event 2 - Coronary artery revascularization	02703TZ	PX	10	Dilation of Coronary Artery, One Artery with Radioactive Intraluminal Device, Percutaneous Approach
INCL: High risk of CV event 2 - Coronary artery revascularization	02703Z6	PX	10	Dilation of Coronary Artery, One Artery, Bifurcation, Percutaneous Approach
INCL: High risk of CV event 2 - Coronary artery revascularization	02703ZZ	PX	10	Dilation of Coronary Artery, One Artery, Percutaneous Approach
INCL: High risk of CV event 2 - Coronary artery revascularization	0270446	PX	10	Dilation of Coronary Artery, One Artery, Bifurcation, with Drug-eluting Intraluminal Device, Percutaneous Endoscopic Approach
INCL: High risk of CV event 2 - Coronary artery revascularization	027044Z	PX	10	Dilation of Coronary Artery, One Artery with Drug-eluting Intraluminal Device, Percutaneous Endoscopic Approach
INCL: High risk of CV event 2 - Coronary artery revascularization	0270456	PX	10	Dilation of Coronary Artery, One Artery, Bifurcation, with Two Drug-eluting Intraluminal Devices, Percutaneous Endoscopic Approach
INCL: High risk of CV event 2 - Coronary artery revascularization	027045Z	PX	10	Dilation of Coronary Artery, One Artery with Two Drug-eluting Intraluminal Devices, Percutaneous Endoscopic Approach
INCL: High risk of CV event 2 - Coronary artery revascularization	0270466	PX	10	Dilation of Coronary Artery, One Artery, Bifurcation, with Three Drug-eluting Intraluminal Devices, Percutaneous Endoscopic Approach
INCL: High risk of CV event 2 - Coronary artery revascularization	027046Z	PX	10	Dilation of Coronary Artery, One Artery with Three Drug-eluting Intraluminal Devices, Percutaneous Endoscopic Approach
INCL: High risk of CV event 2 - Coronary artery revascularization	0270476	PX	10	Dilation of Coronary Artery, One Artery, Bifurcation, with Four or More Drug-eluting Intraluminal Devices, Percutaneous Endoscopic Approach
INCL: High risk of CV event 2 - Coronary artery revascularization	027047Z	PX	10	Dilation of Coronary Artery, One Artery with Four or More Drug-eluting Intraluminal Devices, Percutaneous Endoscopic Approach
INCL: High risk of CV event 2 - Coronary artery revascularization	02704D6	PX	10	Dilation of Coronary Artery, One Artery, Bifurcation, with Intraluminal Device, Percutaneous Endoscopic Approach
INCL: High risk of CV event 2 - Coronary artery revascularization	02704DZ	PX	10	Dilation of Coronary Artery, One Artery with Intraluminal Device, Percutaneous Endoscopic Approach
INCL: High risk of CV event 2 - Coronary artery revascularization	02704E6	PX	10	Dilation of Coronary Artery, One Artery, Bifurcation, with Two Intraluminal Devices, Percutaneous Endoscopic Approach
INCL: High risk of CV event 2 - Coronary artery revascularization	02704EZ	PX	10	Dilation of Coronary Artery, One Artery with Two Intraluminal Devices, Percutaneous Endoscopic Approach
INCL: High risk of CV event 2 - Coronary artery revascularization	02704F6	PX	10	Dilation of Coronary Artery, One Artery, Bifurcation, with Three Intraluminal Devices, Percutaneous Endoscopic Approach
INCL: High risk of CV event 2 - Coronary artery revascularization	02704FZ	PX	10	Dilation of Coronary Artery, One Artery with Three Intraluminal Devices, Percutaneous Endoscopic Approach
INCL: High risk of CV event 2 - Coronary artery revascularization	02704G6	PX	10	Dilation of Coronary Artery, One Artery, Bifurcation, with Four or More Intraluminal Devices, Percutaneous Endoscopic Approach
INCL: High risk of CV event 2 - Coronary artery revascularization	02704GZ	PX	10	Dilation of Coronary Artery, One Artery with Four or More Intraluminal Devices, Percutaneous Endoscopic Approach
INCL: High risk of CV event 2 - Coronary artery revascularization	02704T6	PX	10	Dilation of Coronary Artery, One Artery, Bifurcation, with Radioactive Intraluminal Device, Percutaneous Endoscopic Approach
INCL: High risk of CV event 2 - Coronary artery revascularization	02704TZ	PX	10	Dilation of Coronary Artery, One Artery with Radioactive Intraluminal Device, Percutaneous Endoscopic Approach
INCL: High risk of CV event 2 - Coronary artery revascularization	02704Z6	PX	10	Dilation of Coronary Artery, One Artery, Bifurcation, Percutaneous Endoscopic Approach
INCL: High risk of CV event 2 - Coronary artery revascularization	02704ZZ	PX	10	Dilation of Coronary Artery, One Artery, Percutaneous Endoscopic Approach
INCL: High risk of CV event 2 - Coronary artery revascularization	0271046	PX	10	Dilation of Coronary Artery, Two Arteries, Bifurcation, with Drug-eluting Intraluminal Device, Open Approach
INCL: High risk of CV event 2 - Coronary artery revascularization	027104Z	PX	10	Dilation of Coronary Artery, Two Arteries with Drug-eluting Intraluminal Device, Open Approach
INCL: High risk of CV event 2 - Coronary artery revascularization	0271056	PX	10	Dilation of Coronary Artery, Two Arteries, Bifurcation, with Two Drug-eluting Intraluminal Devices, Open Approach
INCL: High risk of CV event 2 - Coronary artery revascularization	027105Z	PX	10	Dilation of Coronary Artery, Two Arteries with Two Drug-eluting Intraluminal Devices, Open Approach
INCL: High risk of CV event 2 - Coronary artery revascularization	0271066	PX	10	Dilation of Coronary Artery, Two Arteries, Bifurcation, with Three Drug-eluting Intraluminal Devices, Open Approach
INCL: High risk of CV event 2 - Coronary artery revascularization	027106Z	PX	10	Dilation of Coronary Artery, Two Arteries with Three Drug-eluting Intraluminal Devices, Open Approach
INCL: High risk of CV event 2 - Coronary artery revascularization	0271076	PX	10	Dilation of Coronary Artery, Two Arteries, Bifurcation, with Four or More Drug-eluting Intraluminal Devices, Open Approach
INCL: High risk of CV event 2 - Coronary artery revascularization	027107Z	PX	10	Dilation of Coronary Artery, Two Arteries with Four or More Drug-eluting Intraluminal Devices, Open Approach
INCL: High risk of CV event 2 - Coronary artery revascularization	02710D6	PX	10	Dilation of Coronary Artery, Two Arteries, Bifurcation, with Intraluminal Device, Open Approach
INCL: High risk of CV event 2 - Coronary artery revascularization	02710DZ	PX	10	Dilation of Coronary Artery, Two Arteries with Intraluminal Device, Open Approach
INCL: High risk of CV event 2 - Coronary artery revascularization	02710E6	PX	10	Dilation of Coronary Artery, Two Arteries, Bifurcation, with Two Intraluminal Devices, Open Approach
INCL: High risk of CV event 2 - Coronary artery revascularization	02710EZ	PX	10	Dilation of Coronary Artery, Two Arteries with Two Intraluminal Devices, Open Approach
INCL: High risk of CV event 2 - Coronary artery revascularization	02710F6	PX	10	Dilation of Coronary Artery, Two Arteries, Bifurcation, with Three Intraluminal Devices, Open Approach
INCL: High risk of CV event 2 - Coronary artery revascularization	02710FZ	PX	10	Dilation of Coronary Artery, Two Arteries with Three Intraluminal Devices, Open Approach
INCL: High risk of CV event 2 - Coronary artery revascularization	02710G6	PX	10	Dilation of Coronary Artery, Two Arteries, Bifurcation, with Four or More Intraluminal Devices, Open Approach
INCL: High risk of CV event 2 - Coronary artery revascularization	02710GZ	PX	10	Dilation of Coronary Artery, Two Arteries with Four or More Intraluminal Devices, Open Approach
INCL: High risk of CV event 2 - Coronary artery revascularization	02710T6	PX	10	Dilation of Coronary Artery, Two Arteries, Bifurcation, with Radioactive Intraluminal Device, Open Approach
INCL: High risk of CV event 2 - Coronary artery revascularization	02710TZ	PX	10	Dilation of Coronary Artery, Two Arteries with Radioactive Intraluminal Device, Open Approach
INCL: High risk of CV event 2 - Coronary artery revascularization	02710Z6	PX	10	Dilation of Coronary Artery, Two Arteries, Bifurcation, Open Approach
INCL: High risk of CV event 2 - Coronary artery revascularization	02710ZZ	PX	10	Dilation of Coronary Artery, Two Arteries, Open Approach
INCL: High risk of CV event 2 - Coronary artery revascularization	0271346	PX	10	Dilation of Coronary Artery, Two Arteries, Bifurcation, with Drug-eluting Intraluminal Device, Percutaneous Approach
INCL: High risk of CV event 2 - Coronary artery revascularization	027134Z	PX	10	Dilation of Coronary Artery, Two Arteries with Drug-eluting Intraluminal Device, Percutaneous Approach
INCL: High risk of CV event 2 - Coronary artery revascularization	0271356	PX	10	Dilation of Coronary Artery, Two Arteries, Bifurcation, with Two Drug-eluting Intraluminal Devices, Percutaneous Approach
INCL: High risk of CV event 2 - Coronary artery revascularization	027135Z	PX	10	Dilation of Coronary Artery, Two Arteries with Two Drug-eluting Intraluminal Devices, Percutaneous Approach
INCL: High risk of CV event 2 - Coronary artery revascularization	0271366	PX	10	Dilation of Coronary Artery, Two Arteries, Bifurcation, with Three Drug-eluting Intraluminal Devices, Percutaneous Approach
INCL: High risk of CV event 2 - Coronary artery revascularization	027136Z	PX	10	Dilation of Coronary Artery, Two Arteries with Three Drug-eluting Intraluminal Devices, Percutaneous Approach
INCL: High risk of CV event 2 - Coronary artery revascularization	0271376	PX	10	Dilation of Coronary Artery, Two Arteries, Bifurcation, with Four or More Drug-eluting Intraluminal Devices, Percutaneous Approach
INCL: High risk of CV event 2 - Coronary artery revascularization	027137Z	PX	10	Dilation of Coronary Artery, Two Arteries with Four or More Drug-eluting Intraluminal Devices, Percutaneous Approach
INCL: High risk of CV event 2 - Coronary artery revascularization	02713D6	PX	10	Dilation of Coronary Artery, Two Arteries, Bifurcation, with Intraluminal Device, Percutaneous Approach
INCL: High risk of CV event 2 - Coronary artery revascularization	02713DZ	PX	10	Dilation of Coronary Artery, Two Arteries with Intraluminal Device, Percutaneous Approach
INCL: High risk of CV event 2 - Coronary artery revascularization	02713E6	PX	10	Dilation of Coronary Artery, Two Arteries, Bifurcation, with Two Intraluminal Devices, Percutaneous Approach
INCL: High risk of CV event 2 - Coronary artery revascularization	02713EZ	PX	10	Dilation of Coronary Artery, Two Arteries with Two Intraluminal Devices, Percutaneous Approach
INCL: High risk of CV event 2 - Coronary artery revascularization	02713F6	PX	10	Dilation of Coronary Artery, Two Arteries, Bifurcation, with Three Intraluminal Devices, Percutaneous Approach
INCL: High risk of CV event 2 - Coronary artery revascularization	02713FZ	PX	10	Dilation of Coronary Artery, Two Arteries with Three Intraluminal Devices, Percutaneous Approach
INCL: High risk of CV event 2 - Coronary artery revascularization	02713G6	PX	10	Dilation of Coronary Artery, Two Arteries, Bifurcation, with Four or More Intraluminal Devices, Percutaneous Approach
INCL: High risk of CV event 2 - Coronary artery revascularization	02713GZ	PX	10	Dilation of Coronary Artery, Two Arteries with Four or More Intraluminal Devices, Percutaneous Approach
INCL: High risk of CV event 2 - Coronary artery revascularization	02713T6	PX	10	Dilation of Coronary Artery, Two Arteries, Bifurcation, with Radioactive Intraluminal Device, Percutaneous Approach
INCL: High risk of CV event 2 - Coronary artery revascularization	02713TZ	PX	10	Dilation of Coronary Artery, Two Arteries with Radioactive Intraluminal Device, Percutaneous Approach
INCL: High risk of CV event 2 - Coronary artery revascularization	02713Z6	PX	10	Dilation of Coronary Artery, Two Arteries, Bifurcation, Percutaneous Approach
INCL: High risk of CV event 2 - Coronary artery revascularization	02713ZZ	PX	10	Dilation of Coronary Artery, Two Arteries, Percutaneous Approach
INCL: High risk of CV event 2 - Coronary artery revascularization	0271446	PX	10	Dilation of Coronary Artery, Two Arteries, Bifurcation, with Drug-eluting Intraluminal Device, Percutaneous Endoscopic Approach
INCL: High risk of CV event 2 - Coronary artery revascularization	027144Z	PX	10	Dilation of Coronary Artery, Two Arteries with Drug-eluting Intraluminal Device, Percutaneous Endoscopic Approach
INCL: High risk of CV event 2 - Coronary artery revascularization	0271456	PX	10	Dilation of Coronary Artery, Two Arteries, Bifurcation, with Two Drug-eluting Intraluminal Devices, Percutaneous Endoscopic Approach
INCL: High risk of CV event 2 - Coronary artery revascularization	027145Z	PX	10	Dilation of Coronary Artery, Two Arteries with Two Drug-eluting Intraluminal Devices, Percutaneous Endoscopic Approach
INCL: High risk of CV event 2 - Coronary artery revascularization	0271466	PX	10	Dilation of Coronary Artery, Two Arteries, Bifurcation, with Three Drug-eluting Intraluminal Devices, Percutaneous Endoscopic Approach
INCL: High risk of CV event 2 - Coronary artery revascularization	027146Z	PX	10	Dilation of Coronary Artery, Two Arteries with Three Drug-eluting Intraluminal Devices, Percutaneous Endoscopic Approach
INCL: High risk of CV event 2 - Coronary artery revascularization	0271476	PX	10	Dilation of Coronary Artery, Two Arteries, Bifurcation, with Four or More Drug-eluting Intraluminal Devices, Percutaneous Endoscopic Approach
INCL: High risk of CV event 2 - Coronary artery revascularization	027147Z	PX	10	Dilation of Coronary Artery, Two Arteries with Four or More Drug-eluting Intraluminal Devices, Percutaneous Endoscopic Approach
INCL: High risk of CV event 2 - Coronary artery revascularization	02714D6	PX	10	Dilation of Coronary Artery, Two Arteries, Bifurcation, with Intraluminal Device, Percutaneous Endoscopic Approach
INCL: High risk of CV event 2 - Coronary artery revascularization	02714DZ	PX	10	Dilation of Coronary Artery, Two Arteries with Intraluminal Device, Percutaneous Endoscopic Approach
INCL: High risk of CV event 2 - Coronary artery revascularization	02714E6	PX	10	Dilation of Coronary Artery, Two Arteries, Bifurcation, with Two Intraluminal Devices, Percutaneous Endoscopic Approach
INCL: High risk of CV event 2 - Coronary artery revascularization	02714EZ	PX	10	Dilation of Coronary Artery, Two Arteries with Two Intraluminal Devices, Percutaneous Endoscopic Approach
INCL: High risk of CV event 2 - Coronary artery revascularization	02714F6	PX	10	Dilation of Coronary Artery, Two Arteries, Bifurcation, with Three Intraluminal Devices, Percutaneous Endoscopic Approach
INCL: High risk of CV event 2 - Coronary artery revascularization	02714FZ	PX	10	Dilation of Coronary Artery, Two Arteries with Three Intraluminal Devices, Percutaneous Endoscopic Approach
INCL: High risk of CV event 2 - Coronary artery revascularization	02714G6	PX	10	Dilation of Coronary Artery, Two Arteries, Bifurcation, with Four or More Intraluminal Devices, Percutaneous Endoscopic Approach
INCL: High risk of CV event 2 - Coronary artery revascularization	02714GZ	PX	10	Dilation of Coronary Artery, Two Arteries with Four or More Intraluminal Devices, Percutaneous Endoscopic Approach
INCL: High risk of CV event 2 - Coronary artery revascularization	02714T6	PX	10	Dilation of Coronary Artery, Two Arteries, Bifurcation, with Radioactive Intraluminal Device, Percutaneous Endoscopic Approach
INCL: High risk of CV event 2 - Coronary artery revascularization	02714TZ	PX	10	Dilation of Coronary Artery, Two Arteries with Radioactive Intraluminal Device, Percutaneous Endoscopic Approach
INCL: High risk of CV event 2 - Coronary artery revascularization	02714Z6	PX	10	Dilation of Coronary Artery, Two Arteries, Bifurcation, Percutaneous Endoscopic Approach
INCL: High risk of CV event 2 - Coronary artery revascularization	02714ZZ	PX	10	Dilation of Coronary Artery, Two Arteries, Percutaneous Endoscopic Approach
INCL: High risk of CV event 2 - Coronary artery revascularization	0272046	PX	10	Dilation of Coronary Artery, Three Arteries, Bifurcation, with Drug-eluting Intraluminal Device, Open Approach
INCL: High risk of CV event 2 - Coronary artery revascularization	027204Z	PX	10	Dilation of Coronary Artery, Three Arteries with Drug-eluting Intraluminal Device, Open Approach
INCL: High risk of CV event 2 - Coronary artery revascularization	0272056	PX	10	Dilation of Coronary Artery, Three Arteries, Bifurcation, with Two Drug-eluting Intraluminal Devices, Open Approach
INCL: High risk of CV event 2 - Coronary artery revascularization	027205Z	PX	10	Dilation of Coronary Artery, Three Arteries with Two Drug-eluting Intraluminal Devices, Open Approach
INCL: High risk of CV event 2 - Coronary artery revascularization	0272066	PX	10	Dilation of Coronary Artery, Three Arteries, Bifurcation, with Three Drug-eluting Intraluminal Devices, Open Approach
INCL: High risk of CV event 2 - Coronary artery revascularization	027206Z	PX	10	Dilation of Coronary Artery, Three Arteries with Three Drug-eluting Intraluminal Devices, Open Approach
INCL: High risk of CV event 2 - Coronary artery revascularization	0272076	PX	10	Dilation of Coronary Artery, Three Arteries, Bifurcation, with Four or More Drug-eluting Intraluminal Devices, Open Approach
INCL: High risk of CV event 2 - Coronary artery revascularization	027207Z	PX	10	Dilation of Coronary Artery, Three Arteries with Four or More Drug-eluting Intraluminal Devices, Open Approach
INCL: High risk of CV event 2 - Coronary artery revascularization	02720D6	PX	10	Dilation of Coronary Artery, Three Arteries, Bifurcation, with Intraluminal Device, Open Approach
INCL: High risk of CV event 2 - Coronary artery revascularization	02720DZ	PX	10	Dilation of Coronary Artery, Three Arteries with Intraluminal Device, Open Approach
INCL: High risk of CV event 2 - Coronary artery revascularization	02720E6	PX	10	Dilation of Coronary Artery, Three Arteries, Bifurcation, with Two Intraluminal Devices, Open Approach
INCL: High risk of CV event 2 - Coronary artery revascularization	02720EZ	PX	10	Dilation of Coronary Artery, Three Arteries with Two Intraluminal Devices, Open Approach
INCL: High risk of CV event 2 - Coronary artery revascularization	02720F6	PX	10	Dilation of Coronary Artery, Three Arteries, Bifurcation, with Three Intraluminal Devices, Open Approach
INCL: High risk of CV event 2 - Coronary artery revascularization	02720FZ	PX	10	Dilation of Coronary Artery, Three Arteries with Three Intraluminal Devices, Open Approach
INCL: High risk of CV event 2 - Coronary artery revascularization	02720G6	PX	10	Dilation of Coronary Artery, Three Arteries, Bifurcation, with Four or More Intraluminal Devices, Open Approach
INCL: High risk of CV event 2 - Coronary artery revascularization	02720GZ	PX	10	Dilation of Coronary Artery, Three Arteries with Four or More Intraluminal Devices, Open Approach
INCL: High risk of CV event 2 - Coronary artery revascularization	02720T6	PX	10	Dilation of Coronary Artery, Three Arteries, Bifurcation, with Radioactive Intraluminal Device, Open Approach
INCL: High risk of CV event 2 - Coronary artery revascularization	02720TZ	PX	10	Dilation of Coronary Artery, Three Arteries with Radioactive Intraluminal Device, Open Approach
INCL: High risk of CV event 2 - Coronary artery revascularization	02720Z6	PX	10	Dilation of Coronary Artery, Three Arteries, Bifurcation, Open Approach
INCL: High risk of CV event 2 - Coronary artery revascularization	02720ZZ	PX	10	Dilation of Coronary Artery, Three Arteries, Open Approach
INCL: High risk of CV event 2 - Coronary artery revascularization	0272346	PX	10	Dilation of Coronary Artery, Three Arteries, Bifurcation, with Drug-eluting Intraluminal Device, Percutaneous Approach
INCL: High risk of CV event 2 - Coronary artery revascularization	027234Z	PX	10	Dilation of Coronary Artery, Three Arteries with Drug-eluting Intraluminal Device, Percutaneous Approach
INCL: High risk of CV event 2 - Coronary artery revascularization	0272356	PX	10	Dilation of Coronary Artery, Three Arteries, Bifurcation, with Two Drug-eluting Intraluminal Devices, Percutaneous Approach
INCL: High risk of CV event 2 - Coronary artery revascularization	027235Z	PX	10	Dilation of Coronary Artery, Three Arteries with Two Drug-eluting Intraluminal Devices, Percutaneous Approach
INCL: High risk of CV event 2 - Coronary artery revascularization	0272366	PX	10	Dilation of Coronary Artery, Three Arteries, Bifurcation, with Three Drug-eluting Intraluminal Devices, Percutaneous Approach
INCL: High risk of CV event 2 - Coronary artery revascularization	027236Z	PX	10	Dilation of Coronary Artery, Three Arteries with Three Drug-eluting Intraluminal Devices, Percutaneous Approach
INCL: High risk of CV event 2 - Coronary artery revascularization	0272376	PX	10	Dilation of Coronary Artery, Three Arteries, Bifurcation, with Four or More Drug-eluting Intraluminal Devices, Percutaneous Approach
INCL: High risk of CV event 2 - Coronary artery revascularization	027237Z	PX	10	Dilation of Coronary Artery, Three Arteries with Four or More Drug-eluting Intraluminal Devices, Percutaneous Approach
INCL: High risk of CV event 2 - Coronary artery revascularization	02723D6	PX	10	Dilation of Coronary Artery, Three Arteries, Bifurcation, with Intraluminal Device, Percutaneous Approach
INCL: High risk of CV event 2 - Coronary artery revascularization	02723DZ	PX	10	Dilation of Coronary Artery, Three Arteries with Intraluminal Device, Percutaneous Approach
INCL: High risk of CV event 2 - Coronary artery revascularization	02723E6	PX	10	Dilation of Coronary Artery, Three Arteries, Bifurcation, with Two Intraluminal Devices, Percutaneous Approach
INCL: High risk of CV event 2 - Coronary artery revascularization	02723EZ	PX	10	Dilation of Coronary Artery, Three Arteries with Two Intraluminal Devices, Percutaneous Approach
INCL: High risk of CV event 2 - Coronary artery revascularization	02723F6	PX	10	Dilation of Coronary Artery, Three Arteries, Bifurcation, with Three Intraluminal Devices, Percutaneous Approach
INCL: High risk of CV event 2 - Coronary artery revascularization	02723FZ	PX	10	Dilation of Coronary Artery, Three Arteries with Three Intraluminal Devices, Percutaneous Approach
INCL: High risk of CV event 2 - Coronary artery revascularization	02723G6	PX	10	Dilation of Coronary Artery, Three Arteries, Bifurcation, with Four or More Intraluminal Devices, Percutaneous Approach
INCL: High risk of CV event 2 - Coronary artery revascularization	02723GZ	PX	10	Dilation of Coronary Artery, Three Arteries with Four or More Intraluminal Devices, Percutaneous Approach
INCL: High risk of CV event 2 - Coronary artery revascularization	02723T6	PX	10	Dilation of Coronary Artery, Three Arteries, Bifurcation, with Radioactive Intraluminal Device, Percutaneous Approach
INCL: High risk of CV event 2 - Coronary artery revascularization	02723TZ	PX	10	Dilation of Coronary Artery, Three Arteries with Radioactive Intraluminal Device, Percutaneous Approach
INCL: High risk of CV event 2 - Coronary artery revascularization	02723Z6	PX	10	Dilation of Coronary Artery, Three Arteries, Bifurcation, Percutaneous Approach
INCL: High risk of CV event 2 - Coronary artery revascularization	02723ZZ	PX	10	Dilation of Coronary Artery, Three Arteries, Percutaneous Approach
INCL: High risk of CV event 2 - Coronary artery revascularization	0272446	PX	10	Dilation of Coronary Artery, Three Arteries, Bifurcation, with Drug-eluting Intraluminal Device, Percutaneous Endoscopic Approach
INCL: High risk of CV event 2 - Coronary artery revascularization	027244Z	PX	10	Dilation of Coronary Artery, Three Arteries with Drug-eluting Intraluminal Device, Percutaneous Endoscopic Approach
INCL: High risk of CV event 2 - Coronary artery revascularization	0272456	PX	10	Dilation of Coronary Artery, Three Arteries, Bifurcation, with Two Drug-eluting Intraluminal Devices, Percutaneous Endoscopic Approach
INCL: High risk of CV event 2 - Coronary artery revascularization	027245Z	PX	10	Dilation of Coronary Artery, Three Arteries with Two Drug-eluting Intraluminal Devices, Percutaneous Endoscopic Approach
INCL: High risk of CV event 2 - Coronary artery revascularization	0272466	PX	10	Dilation of Coronary Artery, Three Arteries, Bifurcation, with Three Drug-eluting Intraluminal Devices, Percutaneous Endoscopic Approach
INCL: High risk of CV event 2 - Coronary artery revascularization	027246Z	PX	10	Dilation of Coronary Artery, Three Arteries with Three Drug-eluting Intraluminal Devices, Percutaneous Endoscopic Approach
INCL: High risk of CV event 2 - Coronary artery revascularization	0272476	PX	10	Dilation of Coronary Artery, Three Arteries, Bifurcation, with Four or More Drug-eluting Intraluminal Devices, Percutaneous Endoscopic Approach
INCL: High risk of CV event 2 - Coronary artery revascularization	027247Z	PX	10	Dilation of Coronary Artery, Three Arteries with Four or More Drug-eluting Intraluminal Devices, Percutaneous Endoscopic Approach
INCL: High risk of CV event 2 - Coronary artery revascularization	02724D6	PX	10	Dilation of Coronary Artery, Three Arteries, Bifurcation, with Intraluminal Device, Percutaneous Endoscopic Approach
INCL: High risk of CV event 2 - Coronary artery revascularization	02724DZ	PX	10	Dilation of Coronary Artery, Three Arteries with Intraluminal Device, Percutaneous Endoscopic Approach
INCL: High risk of CV event 2 - Coronary artery revascularization	02724E6	PX	10	Dilation of Coronary Artery, Three Arteries, Bifurcation, with Two Intraluminal Devices, Percutaneous Endoscopic Approach
INCL: High risk of CV event 2 - Coronary artery revascularization	02724EZ	PX	10	Dilation of Coronary Artery, Three Arteries with Two Intraluminal Devices, Percutaneous Endoscopic Approach
INCL: High risk of CV event 2 - Coronary artery revascularization	02724F6	PX	10	Dilation of Coronary Artery, Three Arteries, Bifurcation, with Three Intraluminal Devices, Percutaneous Endoscopic Approach
INCL: High risk of CV event 2 - Coronary artery revascularization	02724FZ	PX	10	Dilation of Coronary Artery, Three Arteries with Three Intraluminal Devices, Percutaneous Endoscopic Approach
INCL: High risk of CV event 2 - Coronary artery revascularization	02724G6	PX	10	Dilation of Coronary Artery, Three Arteries, Bifurcation, with Four or More Intraluminal Devices, Percutaneous Endoscopic Approach
INCL: High risk of CV event 2 - Coronary artery revascularization	02724GZ	PX	10	Dilation of Coronary Artery, Three Arteries with Four or More Intraluminal Devices, Percutaneous Endoscopic Approach
INCL: High risk of CV event 2 - Coronary artery revascularization	02724T6	PX	10	Dilation of Coronary Artery, Three Arteries, Bifurcation, with Radioactive Intraluminal Device, Percutaneous Endoscopic Approach
INCL: High risk of CV event 2 - Coronary artery revascularization	02724TZ	PX	10	Dilation of Coronary Artery, Three Arteries with Radioactive Intraluminal Device, Percutaneous Endoscopic Approach
INCL: High risk of CV event 2 - Coronary artery revascularization	02724Z6	PX	10	Dilation of Coronary Artery, Three Arteries, Bifurcation, Percutaneous Endoscopic Approach
INCL: High risk of CV event 2 - Coronary artery revascularization	02724ZZ	PX	10	Dilation of Coronary Artery, Three Arteries, Percutaneous Endoscopic Approach
INCL: High risk of CV event 2 - Coronary artery revascularization	0273046	PX	10	Dilation of Coronary Artery, Four or More Arteries, Bifurcation, with Drug-eluting Intraluminal Device, Open Approach
INCL: High risk of CV event 2 - Coronary artery revascularization	027304Z	PX	10	Dilation of Coronary Artery, Four or More Arteries with Drug-eluting Intraluminal Device, Open Approach
INCL: High risk of CV event 2 - Coronary artery revascularization	0273056	PX	10	Dilation of Coronary Artery, Four or More Arteries, Bifurcation, with Two Drug-eluting Intraluminal Devices, Open Approach
INCL: High risk of CV event 2 - Coronary artery revascularization	027305Z	PX	10	Dilation of Coronary Artery, Four or More Arteries with Two Drug-eluting Intraluminal Devices, Open Approach
INCL: High risk of CV event 2 - Coronary artery revascularization	0273066	PX	10	Dilation of Coronary Artery, Four or More Arteries, Bifurcation, with Three Drug-eluting Intraluminal Devices, Open Approach
INCL: High risk of CV event 2 - Coronary artery revascularization	027306Z	PX	10	Dilation of Coronary Artery, Four or More Arteries with Three Drug-eluting Intraluminal Devices, Open Approach
INCL: High risk of CV event 2 - Coronary artery revascularization	0273076	PX	10	Dilation of Coronary Artery, Four or More Arteries, Bifurcation, with Four or More Drug-eluting Intraluminal Devices, Open Approach
INCL: High risk of CV event 2 - Coronary artery revascularization	027307Z	PX	10	Dilation of Coronary Artery, Four or More Arteries with Four or More Drug-eluting Intraluminal Devices, Open Approach
INCL: High risk of CV event 2 - Coronary artery revascularization	02730D6	PX	10	Dilation of Coronary Artery, Four or More Arteries, Bifurcation, with Intraluminal Device, Open Approach
INCL: High risk of CV event 2 - Coronary artery revascularization	02730DZ	PX	10	Dilation of Coronary Artery, Four or More Arteries with Intraluminal Device, Open Approach
INCL: High risk of CV event 2 - Coronary artery revascularization	02730E6	PX	10	Dilation of Coronary Artery, Four or More Arteries, Bifurcation, with Two Intraluminal Devices, Open Approach
INCL: High risk of CV event 2 - Coronary artery revascularization	02730EZ	PX	10	Dilation of Coronary Artery, Four or More Arteries with Two Intraluminal Devices, Open Approach
INCL: High risk of CV event 2 - Coronary artery revascularization	02730F6	PX	10	Dilation of Coronary Artery, Four or More Arteries, Bifurcation, with Three Intraluminal Devices, Open Approach
INCL: High risk of CV event 2 - Coronary artery revascularization	02730FZ	PX	10	Dilation of Coronary Artery, Four or More Arteries with Three Intraluminal Devices, Open Approach
INCL: High risk of CV event 2 - Coronary artery revascularization	02730G6	PX	10	Dilation of Coronary Artery, Four or More Arteries, Bifurcation, with Four or More Intraluminal Devices, Open Approach
INCL: High risk of CV event 2 - Coronary artery revascularization	02730GZ	PX	10	Dilation of Coronary Artery, Four or More Arteries with Four or More Intraluminal Devices, Open Approach
INCL: High risk of CV event 2 - Coronary artery revascularization	02730T6	PX	10	Dilation of Coronary Artery, Four or More Arteries, Bifurcation, with Radioactive Intraluminal Device, Open Approach
INCL: High risk of CV event 2 - Coronary artery revascularization	02730TZ	PX	10	Dilation of Coronary Artery, Four or More Arteries with Radioactive Intraluminal Device, Open Approach
INCL: High risk of CV event 2 - Coronary artery revascularization	02730Z6	PX	10	Dilation of Coronary Artery, Four or More Arteries, Bifurcation, Open Approach
INCL: High risk of CV event 2 - Coronary artery revascularization	02730ZZ	PX	10	Dilation of Coronary Artery, Four or More Arteries, Open Approach
INCL: High risk of CV event 2 - Coronary artery revascularization	0273346	PX	10	Dilation of Coronary Artery, Four or More Arteries, Bifurcation, with Drug-eluting Intraluminal Device, Percutaneous Approach
INCL: High risk of CV event 2 - Coronary artery revascularization	027334Z	PX	10	Dilation of Coronary Artery, Four or More Arteries with Drug-eluting Intraluminal Device, Percutaneous Approach
INCL: High risk of CV event 2 - Coronary artery revascularization	0273356	PX	10	Dilation of Coronary Artery, Four or More Arteries, Bifurcation, with Two Drug-eluting Intraluminal Devices, Percutaneous Approach
INCL: High risk of CV event 2 - Coronary artery revascularization	027335Z	PX	10	Dilation of Coronary Artery, Four or More Arteries with Two Drug-eluting Intraluminal Devices, Percutaneous Approach
INCL: High risk of CV event 2 - Coronary artery revascularization	0273366	PX	10	Dilation of Coronary Artery, Four or More Arteries, Bifurcation, with Three Drug-eluting Intraluminal Devices, Percutaneous Approach
INCL: High risk of CV event 2 - Coronary artery revascularization	027336Z	PX	10	Dilation of Coronary Artery, Four or More Arteries with Three Drug-eluting Intraluminal Devices, Percutaneous Approach
INCL: High risk of CV event 2 - Coronary artery revascularization	0273376	PX	10	Dilation of Coronary Artery, Four or More Arteries, Bifurcation, with Four or More Drug-eluting Intraluminal Devices, Percutaneous Approach
INCL: High risk of CV event 2 - Coronary artery revascularization	027337Z	PX	10	Dilation of Coronary Artery, Four or More Arteries with Four or More Drug-eluting Intraluminal Devices, Percutaneous Approach
INCL: High risk of CV event 2 - Coronary artery revascularization	02733D6	PX	10	Dilation of Coronary Artery, Four or More Arteries, Bifurcation, with Intraluminal Device, Percutaneous Approach
INCL: High risk of CV event 2 - Coronary artery revascularization	02733DZ	PX	10	Dilation of Coronary Artery, Four or More Arteries with Intraluminal Device, Percutaneous Approach
INCL: High risk of CV event 2 - Coronary artery revascularization	02733E6	PX	10	Dilation of Coronary Artery, Four or More Arteries, Bifurcation, with Two Intraluminal Devices, Percutaneous Approach
INCL: High risk of CV event 2 - Coronary artery revascularization	02733EZ	PX	10	Dilation of Coronary Artery, Four or More Arteries with Two Intraluminal Devices, Percutaneous Approach
INCL: High risk of CV event 2 - Coronary artery revascularization	02733F6	PX	10	Dilation of Coronary Artery, Four or More Arteries, Bifurcation, with Three Intraluminal Devices, Percutaneous Approach
INCL: High risk of CV event 2 - Coronary artery revascularization	02733FZ	PX	10	Dilation of Coronary Artery, Four or More Arteries with Three Intraluminal Devices, Percutaneous Approach
INCL: High risk of CV event 2 - Coronary artery revascularization	02733G6	PX	10	Dilation of Coronary Artery, Four or More Arteries, Bifurcation, with Four or More Intraluminal Devices, Percutaneous Approach
INCL: High risk of CV event 2 - Coronary artery revascularization	02733GZ	PX	10	Dilation of Coronary Artery, Four or More Arteries with Four or More Intraluminal Devices, Percutaneous Approach
INCL: High risk of CV event 2 - Coronary artery revascularization	02733T6	PX	10	Dilation of Coronary Artery, Four or More Arteries, Bifurcation, with Radioactive Intraluminal Device, Percutaneous Approach
INCL: High risk of CV event 2 - Coronary artery revascularization	02733TZ	PX	10	Dilation of Coronary Artery, Four or More Arteries with Radioactive Intraluminal Device, Percutaneous Approach
INCL: High risk of CV event 2 - Coronary artery revascularization	02733Z6	PX	10	Dilation of Coronary Artery, Four or More Arteries, Bifurcation, Percutaneous Approach
INCL: High risk of CV event 2 - Coronary artery revascularization	02733ZZ	PX	10	Dilation of Coronary Artery, Four or More Arteries, Percutaneous Approach
INCL: High risk of CV event 2 - Coronary artery revascularization	0273446	PX	10	Dilation of Coronary Artery, Four or More Arteries, Bifurcation, with Drug-eluting Intraluminal Device, Percutaneous Endoscopic Approach
INCL: High risk of CV event 2 - Coronary artery revascularization	027344Z	PX	10	Dilation of Coronary Artery, Four or More Arteries with Drug-eluting Intraluminal Device, Percutaneous Endoscopic Approach
INCL: High risk of CV event 2 - Coronary artery revascularization	0273456	PX	10	Dilation of Coronary Artery, Four or More Arteries, Bifurcation, with Two Drug-eluting Intraluminal Devices, Percutaneous Endoscopic Approach
INCL: High risk of CV event 2 - Coronary artery revascularization	027345Z	PX	10	Dilation of Coronary Artery, Four or More Arteries with Two Drug-eluting Intraluminal Devices, Percutaneous Endoscopic Approach
INCL: High risk of CV event 2 - Coronary artery revascularization	0273466	PX	10	Dilation of Coronary Artery, Four or More Arteries, Bifurcation, with Three Drug-eluting Intraluminal Devices, Percutaneous Endoscopic Approach
INCL: High risk of CV event 2 - Coronary artery revascularization	027346Z	PX	10	Dilation of Coronary Artery, Four or More Arteries with Three Drug-eluting Intraluminal Devices, Percutaneous Endoscopic Approach
INCL: High risk of CV event 2 - Coronary artery revascularization	0273476	PX	10	Dilation of Coronary Artery, Four or More Arteries, Bifurcation, with Four or More Drug-eluting Intraluminal Devices, Percutaneous Endoscopic Approach
INCL: High risk of CV event 2 - Coronary artery revascularization	027347Z	PX	10	Dilation of Coronary Artery, Four or More Arteries with Four or More Drug-eluting Intraluminal Devices, Percutaneous Endoscopic Approach
INCL: High risk of CV event 2 - Coronary artery revascularization	02734D6	PX	10	Dilation of Coronary Artery, Four or More Arteries, Bifurcation, with Intraluminal Device, Percutaneous Endoscopic Approach
INCL: High risk of CV event 2 - Coronary artery revascularization	02734DZ	PX	10	Dilation of Coronary Artery, Four or More Arteries with Intraluminal Device, Percutaneous Endoscopic Approach
INCL: High risk of CV event 2 - Coronary artery revascularization	02734E6	PX	10	Dilation of Coronary Artery, Four or More Arteries, Bifurcation, with Two Intraluminal Devices, Percutaneous Endoscopic Approach
INCL: High risk of CV event 2 - Coronary artery revascularization	02734EZ	PX	10	Dilation of Coronary Artery, Four or More Arteries with Two Intraluminal Devices, Percutaneous Endoscopic Approach
INCL: High risk of CV event 2 - Coronary artery revascularization	02734F6	PX	10	Dilation of Coronary Artery, Four or More Arteries, Bifurcation, with Three Intraluminal Devices, Percutaneous Endoscopic Approach
INCL: High risk of CV event 2 - Coronary artery revascularization	02734FZ	PX	10	Dilation of Coronary Artery, Four or More Arteries with Three Intraluminal Devices, Percutaneous Endoscopic Approach
INCL: High risk of CV event 2 - Coronary artery revascularization	02734G6	PX	10	Dilation of Coronary Artery, Four or More Arteries, Bifurcation, with Four or More Intraluminal Devices, Percutaneous Endoscopic Approach
INCL: High risk of CV event 2 - Coronary artery revascularization	02734GZ	PX	10	Dilation of Coronary Artery, Four or More Arteries with Four or More Intraluminal Devices, Percutaneous Endoscopic Approach
INCL: High risk of CV event 2 - Coronary artery revascularization	02734T6	PX	10	Dilation of Coronary Artery, Four or More Arteries, Bifurcation, with Radioactive Intraluminal Device, Percutaneous Endoscopic Approach
INCL: High risk of CV event 2 - Coronary artery revascularization	02734TZ	PX	10	Dilation of Coronary Artery, Four or More Arteries with Radioactive Intraluminal Device, Percutaneous Endoscopic Approach
INCL: High risk of CV event 2 - Coronary artery revascularization	02734Z6	PX	10	Dilation of Coronary Artery, Four or More Arteries, Bifurcation, Percutaneous Endoscopic Approach
INCL: High risk of CV event 2 - Coronary artery revascularization	02734ZZ	PX	10	Dilation of Coronary Artery, Four or More Arteries, Percutaneous Endoscopic Approach
INCL: High risk of CV event 2 - Coronary artery revascularization	02C00Z6	PX	10	Extirpation of Matter from Coronary Artery, One Artery, Bifurcation, Open Approach
INCL: High risk of CV event 2 - Coronary artery revascularization	02C03Z6	PX	10	Extirpation of Matter from Coronary Artery, One Artery, Bifurcation, Percutaneous Approach
INCL: High risk of CV event 2 - Coronary artery revascularization	02C03ZZ	PX	10	Extirpation of Matter from Coronary Artery, One Artery, Percutaneous Approach
INCL: High risk of CV event 2 - Coronary artery revascularization	02C04Z6	PX	10	Extirpation of Matter from Coronary Artery, One Artery, Bifurcation, Percutaneous Endoscopic Approach
INCL: High risk of CV event 2 - Coronary artery revascularization	02C10Z6	PX	10	Extirpation of Matter from Coronary Artery, Two Arteries, Bifurcation, Open Approach
INCL: High risk of CV event 2 - Coronary artery revascularization	02C13Z6	PX	10	Extirpation of Matter from Coronary Artery, Two Arteries, Bifurcation, Percutaneous Approach
INCL: High risk of CV event 2 - Coronary artery revascularization	02C13ZZ	PX	10	Extirpation of Matter from Coronary Artery, Two Arteries, Percutaneous Approach
INCL: High risk of CV event 2 - Coronary artery revascularization	02C14Z6	PX	10	Extirpation of Matter from Coronary Artery, Two Arteries, Bifurcation, Percutaneous Endoscopic Approach
INCL: High risk of CV event 2 - Coronary artery revascularization	02C20Z6	PX	10	Extirpation of Matter from Coronary Artery, Three Arteries, Bifurcation, Open Approach
INCL: High risk of CV event 2 - Coronary artery revascularization	02C23Z6	PX	10	Extirpation of Matter from Coronary Artery, Three Arteries, Bifurcation, Percutaneous Approach
INCL: High risk of CV event 2 - Coronary artery revascularization	02C23ZZ	PX	10	Extirpation of Matter from Coronary Artery, Three Arteries, Percutaneous Approach
INCL: High risk of CV event 2 - Coronary artery revascularization	02C24Z6	PX	10	Extirpation of Matter from Coronary Artery, Three Arteries, Bifurcation, Percutaneous Endoscopic Approach
INCL: High risk of CV event 2 - Coronary artery revascularization	02C30Z6	PX	10	Extirpation of Matter from Coronary Artery, Four or More Arteries, Bifurcation, Open Approach
INCL: High risk of CV event 2 - Coronary artery revascularization	02C33Z6	PX	10	Extirpation of Matter from Coronary Artery, Four or More Arteries, Bifurcation, Percutaneous Approach
INCL: High risk of CV event 2 - Coronary artery revascularization	02C33ZZ	PX	10	Extirpation of Matter from Coronary Artery, Four or More Arteries, Percutaneous Approach
INCL: High risk of CV event 2 - Coronary artery revascularization	02C34Z6	PX	10	Extirpation of Matter from Coronary Artery, Four or More Arteries, Bifurcation, Percutaneous Endoscopic Approach
INCL: High risk of CV event 2 - Coronary artery revascularization	02QA3ZZ	PX	10	Repair Heart, Percutaneous Approach
INCL: High risk of CV event 2 - Coronary artery revascularization	02QA4ZZ	PX	10	Repair Heart, Percutaneous Endoscopic Approach
INCL: High risk of CV event 2 - Coronary artery revascularization	02QB3ZZ	PX	10	Repair Right Heart, Percutaneous Approach
INCL: High risk of CV event 2 - Coronary artery revascularization	02QB4ZZ	PX	10	Repair Right Heart, Percutaneous Endoscopic Approach
INCL: High risk of CV event 2 - Coronary artery revascularization	02QC3ZZ	PX	10	Repair Left Heart, Percutaneous Approach
INCL: High risk of CV event 2 - Coronary artery revascularization	02QC4ZZ	PX	10	Repair Left Heart, Percutaneous Endoscopic Approach
INCL: High risk of CV event 3 - Peripheral artery disease (Lower-extermity endarterectomy, stenting, angioplasty, or atherectomy OR Lower-extremity bypass)	38.08	PX	9	INCISION OF VESSEL, LOWER LIMB ARTERIES
INCL: High risk of CV event 3 - Peripheral artery disease (Lower-extermity endarterectomy, stenting, angioplasty, or atherectomy OR Lower-extremity bypass)	38.09	PX	9	INCISION OF VESSEL, LOWER LIMB VEINS
INCL: High risk of CV event 3 - Peripheral artery disease (Lower-extermity endarterectomy, stenting, angioplasty, or atherectomy OR Lower-extremity bypass)	38.18	PX	9	ENDARTERECTOMY, LOWER LIMB ARTERIES
INCL: High risk of CV event 3 - Peripheral artery disease (Lower-extermity endarterectomy, stenting, angioplasty, or atherectomy OR Lower-extremity bypass)	38.38	PX	9	RESECTION OF VESSEL WITH ANASTOMOSIS, LOWER LIMB ARTERIES
INCL: High risk of CV event 3 - Peripheral artery disease (Lower-extermity endarterectomy, stenting, angioplasty, or atherectomy OR Lower-extremity bypass)	38.39	PX	9	RESECTION OF VESSEL WITH ANASTOMOSIS, LOWER LIMB VEINS
INCL: High risk of CV event 3 - Peripheral artery disease (Lower-extermity endarterectomy, stenting, angioplasty, or atherectomy OR Lower-extremity bypass)	38.48	PX	9	RESECTION OF VESSEL WITH REPLACEMENT, LOWER LIMB ARTERIES
INCL: High risk of CV event 3 - Peripheral artery disease (Lower-extermity endarterectomy, stenting, angioplasty, or atherectomy OR Lower-extremity bypass)	38.49	PX	9	RESECTION OF VESSEL WITH REPLACEMENT, LOWER LIMB VEINS
INCL: High risk of CV event 3 - Peripheral artery disease (Lower-extermity endarterectomy, stenting, angioplasty, or atherectomy OR Lower-extremity bypass)	39.25	PX	9	AORTA-ILIAC-FEMORAL BYPASS
INCL: High risk of CV event 3 - Peripheral artery disease (Lower-extermity endarterectomy, stenting, angioplasty, or atherectomy OR Lower-extremity bypass)	39.29	PX	9	OTHER (PERIPHERAL) VASCULAR SHUNT OR BYPASS
INCL: High risk of CV event 3 - Peripheral artery disease (Lower-extermity endarterectomy, stenting, angioplasty, or atherectomy OR Lower-extremity bypass)	39.5	PX	9	OTHER REPAIR OF VESSELS
INCL: High risk of CV event 3 - Peripheral artery disease (Lower-extermity endarterectomy, stenting, angioplasty, or atherectomy OR Lower-extremity bypass)	39.50	PX	9	ANGIOPLASTY OF OTHER NON-CORONARY VESSEL(S)
INCL: High risk of CV event 3 - Peripheral artery disease (Lower-extermity endarterectomy, stenting, angioplasty, or atherectomy OR Lower-extremity bypass)	39.51	PX	9	CLIPPING OF ANEURYSM
INCL: High risk of CV event 3 - Peripheral artery disease (Lower-extermity endarterectomy, stenting, angioplasty, or atherectomy OR Lower-extremity bypass)	39.52	PX	9	OTHER REPAIR OF ANEURYSM
INCL: High risk of CV event 3 - Peripheral artery disease (Lower-extermity endarterectomy, stenting, angioplasty, or atherectomy OR Lower-extremity bypass)	39.53	PX	9	REPAIR OF ARTERIOVENOUS FISTULA
INCL: High risk of CV event 3 - Peripheral artery disease (Lower-extermity endarterectomy, stenting, angioplasty, or atherectomy OR Lower-extremity bypass)	39.54	PX	9	RE-ENTRY OPERATION (AORTA)
INCL: High risk of CV event 3 - Peripheral artery disease (Lower-extermity endarterectomy, stenting, angioplasty, or atherectomy OR Lower-extremity bypass)	39.55	PX	9	REIMPLANTATION OF ABERRANT RENAL VESSEL
INCL: High risk of CV event 3 - Peripheral artery disease (Lower-extermity endarterectomy, stenting, angioplasty, or atherectomy OR Lower-extremity bypass)	39.56	PX	9	REPAIR OF BLOOD VESSEL WITH TISSUE PATCH GRAFT
INCL: High risk of CV event 3 - Peripheral artery disease (Lower-extermity endarterectomy, stenting, angioplasty, or atherectomy OR Lower-extremity bypass)	39.57	PX	9	REPAIR OF BLOOD VESSEL WITH SYNTHETIC PATCH GRAFT
INCL: High risk of CV event 3 - Peripheral artery disease (Lower-extermity endarterectomy, stenting, angioplasty, or atherectomy OR Lower-extremity bypass)	39.58	PX	9	REPAIR OF BLOOD VESSEL WITH UNSPECIFIED TYPE OF PATCH GRAFT
INCL: High risk of CV event 3 - Peripheral artery disease (Lower-extermity endarterectomy, stenting, angioplasty, or atherectomy OR Lower-extremity bypass)	39.59	PX	9	OTHER REPAIR OF VESSEL
INCL: High risk of CV event 3 - Peripheral artery disease (Lower-extermity endarterectomy, stenting, angioplasty, or atherectomy OR Lower-extremity bypass)	39.9	PX	9	OTHER OPERATIONS ON VESSELS
INCL: High risk of CV event 3 - Peripheral artery disease (Lower-extermity endarterectomy, stenting, angioplasty, or atherectomy OR Lower-extremity bypass)	39.90	PX	9	INSERTION OF NON-DRUG-ELUTING PERIPHERAL (NON-CORONARY) VESSEL STENT(S)
INCL: High risk of CV event 3 - Peripheral artery disease (Lower-extermity endarterectomy, stenting, angioplasty, or atherectomy OR Lower-extremity bypass)	39.91	PX	9	FREEING OF VESSEL
INCL: High risk of CV event 3 - Peripheral artery disease (Lower-extermity endarterectomy, stenting, angioplasty, or atherectomy OR Lower-extremity bypass)	39.92	PX	9	INJECTION OF SCLEROSING AGENT INTO VEIN
INCL: High risk of CV event 3 - Peripheral artery disease (Lower-extermity endarterectomy, stenting, angioplasty, or atherectomy OR Lower-extremity bypass)	39.93	PX	9	INSERTION OF VESSEL-TO-VESSEL CANNULA
INCL: High risk of CV event 3 - Peripheral artery disease (Lower-extermity endarterectomy, stenting, angioplasty, or atherectomy OR Lower-extremity bypass)	39.94	PX	9	REPLACEMENT OF VESSEL-TO-VESSEL CANNULA
INCL: High risk of CV event 3 - Peripheral artery disease (Lower-extermity endarterectomy, stenting, angioplasty, or atherectomy OR Lower-extremity bypass)	39.95	PX	9	HEMODIALYSIS
INCL: High risk of CV event 3 - Peripheral artery disease (Lower-extermity endarterectomy, stenting, angioplasty, or atherectomy OR Lower-extremity bypass)	39.96	PX	9	TOTAL BODY PERFUSION
INCL: High risk of CV event 3 - Peripheral artery disease (Lower-extermity endarterectomy, stenting, angioplasty, or atherectomy OR Lower-extremity bypass)	39.97	PX	9	OTHER PERFUSION
INCL: High risk of CV event 3 - Peripheral artery disease (Lower-extermity endarterectomy, stenting, angioplasty, or atherectomy OR Lower-extremity bypass)	39.98	PX	9	CONTROL OF HEMORRHAGE, NOT OTHERWISE SPECIFIED
INCL: High risk of CV event 3 - Peripheral artery disease (Lower-extermity endarterectomy, stenting, angioplasty, or atherectomy OR Lower-extremity bypass)	39.99	PX	9	OTHER OPERATIONS ON VESSELS
INCL: High risk of CV event 3 - Peripheral artery disease (Lower-extermity endarterectomy, stenting, angioplasty, or atherectomy OR Lower-extremity bypass)	35256	PX	CPT4	Repair blood vessel with vein graft; lower extremity
INCL: High risk of CV event 3 - Peripheral artery disease (Lower-extermity endarterectomy, stenting, angioplasty, or atherectomy OR Lower-extremity bypass)	35286	PX	CPT4	Repair blood vessel with graft other than vein; lower extremity
INCL: High risk of CV event 3 - Peripheral artery disease (Lower-extermity endarterectomy, stenting, angioplasty, or atherectomy OR Lower-extremity bypass)	35351	PX	CPT4	Thromboendarterectomy, including patch graft, if performed; iliac / Thromboendarterectomy, with or without patch graft; iliac
INCL: High risk of CV event 3 - Peripheral artery disease (Lower-extermity endarterectomy, stenting, angioplasty, or atherectomy OR Lower-extremity bypass)	35355	PX	CPT4	Thromboendarterectomy, including patch graft, if performed; iliofemoral / Thromboendarterectomy, with or without patch graft; iliofemoral
INCL: High risk of CV event 3 - Peripheral artery disease (Lower-extermity endarterectomy, stenting, angioplasty, or atherectomy OR Lower-extremity bypass)	35361	PX	CPT4	Thromboendarterectomy, including patch graft, if performed; combined aortoiliac / Thromboendarterectomy, with or without patch graft; combined aortoiliac
INCL: High risk of CV event 3 - Peripheral artery disease (Lower-extermity endarterectomy, stenting, angioplasty, or atherectomy OR Lower-extremity bypass)	35363	PX	CPT4	Thromboendarterectomy, including patch graft, if performed; combined aortoiliofemoral / Thromboendarterectomy, with or without patch graft; combined aortoiliofemoral
INCL: High risk of CV event 3 - Peripheral artery disease (Lower-extermity endarterectomy, stenting, angioplasty, or atherectomy OR Lower-extremity bypass)	35371	PX	CPT4	Thromboendarterectomy, including patch graft, if performed; common femoral / Thromboendarterectomy, with or without patch graft; common femoral
INCL: High risk of CV event 3 - Peripheral artery disease (Lower-extermity endarterectomy, stenting, angioplasty, or atherectomy OR Lower-extremity bypass)	35372	PX	CPT4	Thromboendarterectomy, including patch graft, if performed; deep (profunda) femoral / Thromboendarterectomy, with or without patch graft; deep (profunda) femoral
INCL: High risk of CV event 3 - Peripheral artery disease (Lower-extermity endarterectomy, stenting, angioplasty, or atherectomy OR Lower-extremity bypass)	35381	PX	CPT4	Thromboendarterectomy, with or without patch graft; femoral and/or popliteal, and/or tibioperoneal
INCL: High risk of CV event 3 - Peripheral artery disease (Lower-extermity endarterectomy, stenting, angioplasty, or atherectomy OR Lower-extremity bypass)	35454	PX	CPT4	Transluminal balloon angioplasty, open; iliac
INCL: High risk of CV event 3 - Peripheral artery disease (Lower-extermity endarterectomy, stenting, angioplasty, or atherectomy OR Lower-extremity bypass)	35456	PX	CPT4	Transluminal balloon angioplasty, open; femoral-popliteal
INCL: High risk of CV event 3 - Peripheral artery disease (Lower-extermity endarterectomy, stenting, angioplasty, or atherectomy OR Lower-extremity bypass)	35459	PX	CPT4	Transluminal balloon angioplasty, open; tibioperoneal trunk and branches
INCL: High risk of CV event 3 - Peripheral artery disease (Lower-extermity endarterectomy, stenting, angioplasty, or atherectomy OR Lower-extremity bypass)	35470	PX	CPT4	Transluminal balloon angioplasty, percutaneous; tibioperoneal trunk or branches, each vessel
INCL: High risk of CV event 3 - Peripheral artery disease (Lower-extermity endarterectomy, stenting, angioplasty, or atherectomy OR Lower-extremity bypass)	35473	PX	CPT4	Transluminal balloon angioplasty, percutaneous; iliac
INCL: High risk of CV event 3 - Peripheral artery disease (Lower-extermity endarterectomy, stenting, angioplasty, or atherectomy OR Lower-extremity bypass)	35474	PX	CPT4	Transluminal balloon angioplasty, percutaneous; femoral-popliteal
INCL: High risk of CV event 3 - Peripheral artery disease (Lower-extermity endarterectomy, stenting, angioplasty, or atherectomy OR Lower-extremity bypass)	35482	PX	CPT4	Transluminal peripheral atherectomy, open; iliac
INCL: High risk of CV event 3 - Peripheral artery disease (Lower-extermity endarterectomy, stenting, angioplasty, or atherectomy OR Lower-extremity bypass)	35483	PX	CPT4	Transluminal peripheral atherectomy, open; femoral-popliteal
INCL: High risk of CV event 3 - Peripheral artery disease (Lower-extermity endarterectomy, stenting, angioplasty, or atherectomy OR Lower-extremity bypass)	35485	PX	CPT4	Transluminal peripheral atherectomy, open; tibioperoneal trunk and branches
INCL: High risk of CV event 3 - Peripheral artery disease (Lower-extermity endarterectomy, stenting, angioplasty, or atherectomy OR Lower-extremity bypass)	35492	PX	CPT4	Transluminal peripheral atherectomy, percutaneous; iliac
INCL: High risk of CV event 3 - Peripheral artery disease (Lower-extermity endarterectomy, stenting, angioplasty, or atherectomy OR Lower-extremity bypass)	35493	PX	CPT4	Transluminal peripheral atherectomy, percutaneous; femoral-popliteal
INCL: High risk of CV event 3 - Peripheral artery disease (Lower-extermity endarterectomy, stenting, angioplasty, or atherectomy OR Lower-extremity bypass)	35495	PX	CPT4	Transluminal peripheral atherectomy, percutaneous; tibioperoneal trunk and branches
INCL: High risk of CV event 3 - Peripheral artery disease (Lower-extermity endarterectomy, stenting, angioplasty, or atherectomy OR Lower-extremity bypass)	35521	PX	CPT4	Bypass graft, with vein; axillary-femoral
INCL: High risk of CV event 3 - Peripheral artery disease (Lower-extermity endarterectomy, stenting, angioplasty, or atherectomy OR Lower-extremity bypass)	35533	PX	CPT4	Bypass graft, with vein; axillary-femoral-femoral
INCL: High risk of CV event 3 - Peripheral artery disease (Lower-extermity endarterectomy, stenting, angioplasty, or atherectomy OR Lower-extremity bypass)	35541	PX	CPT4	Bypass graft, with vein; aortoiliac or bi-iliac
INCL: High risk of CV event 3 - Peripheral artery disease (Lower-extermity endarterectomy, stenting, angioplasty, or atherectomy OR Lower-extremity bypass)	35546	PX	CPT4	Bypass graft, with vein; aortofemoral or bifemoral
INCL: High risk of CV event 3 - Peripheral artery disease (Lower-extermity endarterectomy, stenting, angioplasty, or atherectomy OR Lower-extremity bypass)	35548	PX	CPT4	Bypass graft, with vein; aortoiliofemoral, unilateral
INCL: High risk of CV event 3 - Peripheral artery disease (Lower-extermity endarterectomy, stenting, angioplasty, or atherectomy OR Lower-extremity bypass)	35549	PX	CPT4	Bypass graft, with vein; aortoiliofemoral, bilateral
INCL: High risk of CV event 3 - Peripheral artery disease (Lower-extermity endarterectomy, stenting, angioplasty, or atherectomy OR Lower-extremity bypass)	35551	PX	CPT4	Bypass graft, with vein; aortofemoral-popliteal
INCL: High risk of CV event 3 - Peripheral artery disease (Lower-extermity endarterectomy, stenting, angioplasty, or atherectomy OR Lower-extremity bypass)	35556	PX	CPT4	Bypass graft, with vein; femoral-popliteal
INCL: High risk of CV event 3 - Peripheral artery disease (Lower-extermity endarterectomy, stenting, angioplasty, or atherectomy OR Lower-extremity bypass)	35558	PX	CPT4	Bypass graft, with vein; femoral-femoral
INCL: High risk of CV event 3 - Peripheral artery disease (Lower-extermity endarterectomy, stenting, angioplasty, or atherectomy OR Lower-extremity bypass)	35563	PX	CPT4	Bypass graft, with vein; ilioiliac
INCL: High risk of CV event 3 - Peripheral artery disease (Lower-extermity endarterectomy, stenting, angioplasty, or atherectomy OR Lower-extremity bypass)	35565	PX	CPT4	Bypass graft, with vein; iliofemoral
INCL: High risk of CV event 3 - Peripheral artery disease (Lower-extermity endarterectomy, stenting, angioplasty, or atherectomy OR Lower-extremity bypass)	35566	PX	CPT4	Bypass graft, with vein; femoral-anterior tibial, posterior tibial, peroneal artery or other distal vessels
INCL: High risk of CV event 3 - Peripheral artery disease (Lower-extermity endarterectomy, stenting, angioplasty, or atherectomy OR Lower-extremity bypass)	35570	PX	CPT4	Bypass graft, with vein; tibial-tibial, peroneal-tibial, or tibial/peroneal trunk-tibial
INCL: High risk of CV event 3 - Peripheral artery disease (Lower-extermity endarterectomy, stenting, angioplasty, or atherectomy OR Lower-extremity bypass)	35571	PX	CPT4	Bypass graft, with vein; popliteal-tibial, -peroneal artery or other distal vessels
INCL: High risk of CV event 3 - Peripheral artery disease (Lower-extermity endarterectomy, stenting, angioplasty, or atherectomy OR Lower-extremity bypass)	35582	PX	CPT4	In-situ vein bypass; aortofemoral-popliteal (only femoral-popliteal portion in-situ)
INCL: High risk of CV event 3 - Peripheral artery disease (Lower-extermity endarterectomy, stenting, angioplasty, or atherectomy OR Lower-extremity bypass)	35583	PX	CPT4	In-situ vein bypass; femoral-popliteal
INCL: High risk of CV event 3 - Peripheral artery disease (Lower-extermity endarterectomy, stenting, angioplasty, or atherectomy OR Lower-extremity bypass)	35585	PX	CPT4	In-situ vein bypass; femoral-anterior tibial, posterior tibial, or peroneal artery
INCL: High risk of CV event 3 - Peripheral artery disease (Lower-extermity endarterectomy, stenting, angioplasty, or atherectomy OR Lower-extremity bypass)	35587	PX	CPT4	In-situ vein bypass; popliteal-tibial, peroneal
INCL: High risk of CV event 3 - Peripheral artery disease (Lower-extermity endarterectomy, stenting, angioplasty, or atherectomy OR Lower-extremity bypass)	35621	PX	CPT4	Bypass graft, with other than vein; axillary-femoral
INCL: High risk of CV event 3 - Peripheral artery disease (Lower-extermity endarterectomy, stenting, angioplasty, or atherectomy OR Lower-extremity bypass)	35623	PX	CPT4	Bypass graft, with other than vein; axillary-popliteal or -tibial
INCL: High risk of CV event 3 - Peripheral artery disease (Lower-extermity endarterectomy, stenting, angioplasty, or atherectomy OR Lower-extremity bypass)	35637	PX	CPT4	Bypass graft, with other than vein; aortoiliac
INCL: High risk of CV event 3 - Peripheral artery disease (Lower-extermity endarterectomy, stenting, angioplasty, or atherectomy OR Lower-extremity bypass)	35638	PX	CPT4	Bypass graft, with other than vein; aortobi-iliac
INCL: High risk of CV event 3 - Peripheral artery disease (Lower-extermity endarterectomy, stenting, angioplasty, or atherectomy OR Lower-extremity bypass)	35641	PX	CPT4	Bypass graft, with other than vein; aortoiliac or bi-iliac
INCL: High risk of CV event 3 - Peripheral artery disease (Lower-extermity endarterectomy, stenting, angioplasty, or atherectomy OR Lower-extremity bypass)	35646	PX	CPT4	Bypass graft, with other than vein; aortobifemoral / Bypass graft, with other than vein; aortofemoral or bifemoral
INCL: High risk of CV event 3 - Peripheral artery disease (Lower-extermity endarterectomy, stenting, angioplasty, or atherectomy OR Lower-extremity bypass)	35647	PX	CPT4	Bypass graft, with other than vein; aortofemoral
INCL: High risk of CV event 3 - Peripheral artery disease (Lower-extermity endarterectomy, stenting, angioplasty, or atherectomy OR Lower-extremity bypass)	35651	PX	CPT4	Bypass graft, with other than vein; aortofemoral-popliteal
INCL: High risk of CV event 3 - Peripheral artery disease (Lower-extermity endarterectomy, stenting, angioplasty, or atherectomy OR Lower-extremity bypass)	35654	PX	CPT4	Bypass graft, with other than vein; axillary-femoral-femoral
INCL: High risk of CV event 3 - Peripheral artery disease (Lower-extermity endarterectomy, stenting, angioplasty, or atherectomy OR Lower-extremity bypass)	35656	PX	CPT4	Bypass graft, with other than vein; femoral-popliteal
INCL: High risk of CV event 3 - Peripheral artery disease (Lower-extermity endarterectomy, stenting, angioplasty, or atherectomy OR Lower-extremity bypass)	35661	PX	CPT4	Bypass graft, with other than vein; femoral-femoral
INCL: High risk of CV event 3 - Peripheral artery disease (Lower-extermity endarterectomy, stenting, angioplasty, or atherectomy OR Lower-extremity bypass)	35663	PX	CPT4	Bypass graft, with other than vein; ilioiliac
INCL: High risk of CV event 3 - Peripheral artery disease (Lower-extermity endarterectomy, stenting, angioplasty, or atherectomy OR Lower-extremity bypass)	35666	PX	CPT4	Bypass graft, with other than vein; femoral-anterior tibial, posterior tibial, or peroneal artery
INCL: High risk of CV event 3 - Peripheral artery disease (Lower-extermity endarterectomy, stenting, angioplasty, or atherectomy OR Lower-extremity bypass)	35671	PX	CPT4	Bypass graft, with other than vein; popliteal-tibial or -peroneal artery
INCL: High risk of CV event 3 - Peripheral artery disease (Lower-extermity endarterectomy, stenting, angioplasty, or atherectomy OR Lower-extremity bypass)	35681	PX	CPT4	Bypass graft; composite, prosthetic and vein (List separately in addition to code for primary procedure)
INCL: High risk of CV event 3 - Peripheral artery disease (Lower-extermity endarterectomy, stenting, angioplasty, or atherectomy OR Lower-extremity bypass)	35682	PX	CPT4	Bypass graft; autogenous composite, 2 segments of veins from 2 locations (List separately in addition to code for primary procedure) / Bypass graft; autogenous composite, two segments of veins from two locations (List separately in addition to code for primary procedure)
INCL: High risk of CV event 3 - Peripheral artery disease (Lower-extermity endarterectomy, stenting, angioplasty, or atherectomy OR Lower-extremity bypass)	35683	PX	CPT4	Bypass graft; autogenous composite, 3 or more segments of vein from 2 or more locations (List separately in addition to code for primary procedure) / Bypass graft; autogenous composite, three or more segments of vein from two or more locations (List separately in addition to code for primary procedure)
INCL: High risk of CV event 3 - Peripheral artery disease (Lower-extermity endarterectomy, stenting, angioplasty, or atherectomy OR Lower-extremity bypass)	35879	PX	CPT4	Revision, lower extremity arterial bypass, without thrombectomy, open; with vein patch angioplasty
INCL: High risk of CV event 3 - Peripheral artery disease (Lower-extermity endarterectomy, stenting, angioplasty, or atherectomy OR Lower-extremity bypass)	37207	PX	CPT4	Transcatheter placement of an intravascular stent(s) (except coronary, carotid, vertebral, iliac and lower extremity arteries), open; initial vessel / Transcatheter placement of an intravascular stent(s) (
INCL: High risk of CV event 3 - Peripheral artery disease (Lower-extermity endarterectomy, stenting, angioplasty, or atherectomy OR Lower-extremity bypass)	37208	PX	CPT4	Transcatheter placement of an intravascular stent(s) (except coronary, carotid, vertebral, iliac and lower extremity arteries), open; each additional vessel (List separately in addition to code for primary
INCL: High risk of CV event 3 - Peripheral artery disease (Lower-extermity endarterectomy, stenting, angioplasty, or atherectomy OR Lower-extremity bypass)	37220	PX	CPT4	Revascularization, endovascular, open or percutaneous, iliac artery, unilateral, initial vessel; with transluminal angioplasty
INCL: High risk of CV event 3 - Peripheral artery disease (Lower-extermity endarterectomy, stenting, angioplasty, or atherectomy OR Lower-extremity bypass)	37221	PX	CPT4	Revascularization, endovascular, open or percutaneous, iliac artery, unilateral, initial vessel; with transluminal stent placement(s), includes angioplasty within the same vessel, when performed
INCL: High risk of CV event 3 - Peripheral artery disease (Lower-extermity endarterectomy, stenting, angioplasty, or atherectomy OR Lower-extremity bypass)	37222	PX	CPT4	Revascularization, endovascular, open or percutaneous, iliac artery, each additional ipsilateral iliac vessel; with transluminal angioplasty (List separately in addition to code for primary procedure)
INCL: High risk of CV event 3 - Peripheral artery disease (Lower-extermity endarterectomy, stenting, angioplasty, or atherectomy OR Lower-extremity bypass)	37223	PX	CPT4	Revascularization, endovascular, open or percutaneous, iliac artery, each additional ipsilateral iliac vessel; with transluminal stent placement(s), includes angioplasty within the same vessel, when perfor
INCL: High risk of CV event 3 - Peripheral artery disease (Lower-extermity endarterectomy, stenting, angioplasty, or atherectomy OR Lower-extremity bypass)	37224	PX	CPT4	Revascularization, endovascular, open or percutaneous, femoral, popliteal artery(s), unilateral; with transluminal angioplasty
INCL: High risk of CV event 3 - Peripheral artery disease (Lower-extermity endarterectomy, stenting, angioplasty, or atherectomy OR Lower-extremity bypass)	37225	PX	CPT4	Revascularization, endovascular, open or percutaneous, femoral, popliteal artery(s), unilateral; with atherectomy, includes angioplasty within the same vessel, when performed
INCL: High risk of CV event 3 - Peripheral artery disease (Lower-extermity endarterectomy, stenting, angioplasty, or atherectomy OR Lower-extremity bypass)	37226	PX	CPT4	Revascularization, endovascular, open or percutaneous, femoral, popliteal artery(s), unilateral; with transluminal stent placement(s), includes angioplasty within the same vessel, when performed
INCL: High risk of CV event 3 - Peripheral artery disease (Lower-extermity endarterectomy, stenting, angioplasty, or atherectomy OR Lower-extremity bypass)	37227	PX	CPT4	Revascularization, endovascular, open or percutaneous, femoral, popliteal artery(s), unilateral; with transluminal stent placement(s) and atherectomy, includes angioplasty within the same vessel, when perf
INCL: High risk of CV event 3 - Peripheral artery disease (Lower-extermity endarterectomy, stenting, angioplasty, or atherectomy OR Lower-extremity bypass)	37228	PX	CPT4	Revascularization, endovascular, open or percutaneous, tibial, peroneal artery, unilateral, initial vessel; with transluminal angioplasty
INCL: High risk of CV event 3 - Peripheral artery disease (Lower-extermity endarterectomy, stenting, angioplasty, or atherectomy OR Lower-extremity bypass)	37229	PX	CPT4	Revascularization, endovascular, open or percutaneous, tibial, peroneal artery, unilateral, initial vessel; with atherectomy, includes angioplasty within the same vessel, when performed
INCL: High risk of CV event 3 - Peripheral artery disease (Lower-extermity endarterectomy, stenting, angioplasty, or atherectomy OR Lower-extremity bypass)	37230	PX	CPT4	Revascularization, endovascular, open or percutaneous, tibial, peroneal artery, unilateral, initial vessel; with transluminal stent placement(s), includes angioplasty within the same vessel, when performed
INCL: High risk of CV event 3 - Peripheral artery disease (Lower-extermity endarterectomy, stenting, angioplasty, or atherectomy OR Lower-extremity bypass)	37231	PX	CPT4	Revascularization, endovascular, open or percutaneous, tibial, peroneal artery, unilateral, initial vessel; with transluminal stent placement(s) and atherectomy, includes angioplasty within the same vessel
INCL: High risk of CV event 3 - Peripheral artery disease (Lower-extermity endarterectomy, stenting, angioplasty, or atherectomy OR Lower-extremity bypass)	37232	PX	CPT4	Revascularization, endovascular, open or percutaneous, tibial/peroneal artery, unilateral, each additional vessel; with transluminal angioplasty (List separately in addition to code for primary procedure)
INCL: High risk of CV event 3 - Peripheral artery disease (Lower-extermity endarterectomy, stenting, angioplasty, or atherectomy OR Lower-extremity bypass)	37233	PX	CPT4	Revascularization, endovascular, open or percutaneous, tibial/peroneal artery, unilateral, each additional vessel; with atherectomy, includes angioplasty within the same vessel, when performed (List separa
INCL: High risk of CV event 3 - Peripheral artery disease (Lower-extermity endarterectomy, stenting, angioplasty, or atherectomy OR Lower-extremity bypass)	37234	PX	CPT4	Revascularization, endovascular, open or percutaneous, tibial/peroneal artery, unilateral, each additional vessel; with transluminal stent placement(s), includes angioplasty within the same vessel, when pe
INCL: High risk of CV event 3 - Peripheral artery disease (Lower-extermity endarterectomy, stenting, angioplasty, or atherectomy OR Lower-extremity bypass)	37235	PX	CPT4	Revascularization, endovascular, open or percutaneous, tibial/peroneal artery, unilateral, each additional vessel; with transluminal stent placement(s) and atherectomy, includes angioplasty within the same
INCL: High risk of CV event 3 - Peripheral artery disease (Lower-extermity endarterectomy, stenting, angioplasty, or atherectomy OR Lower-extremity bypass)	0410096	PX	10	Bypass Abdominal Aorta to Right Common Iliac Artery with Autologous Venous Tissue, Open Approach
INCL: High risk of CV event 3 - Peripheral artery disease (Lower-extermity endarterectomy, stenting, angioplasty, or atherectomy OR Lower-extremity bypass)	0410097	PX	10	Bypass Abdominal Aorta to Left Common Iliac Artery with Autologous Venous Tissue, Open Approach
INCL: High risk of CV event 3 - Peripheral artery disease (Lower-extermity endarterectomy, stenting, angioplasty, or atherectomy OR Lower-extremity bypass)	0410098	PX	10	Bypass Abdominal Aorta to Bilateral Common Iliac Arteries with Autologous Venous Tissue, Open Approach
INCL: High risk of CV event 3 - Peripheral artery disease (Lower-extermity endarterectomy, stenting, angioplasty, or atherectomy OR Lower-extremity bypass)	0410099	PX	10	Bypass Abdominal Aorta to Right Internal Iliac Artery with Autologous Venous Tissue, Open Approach
INCL: High risk of CV event 3 - Peripheral artery disease (Lower-extermity endarterectomy, stenting, angioplasty, or atherectomy OR Lower-extremity bypass)	041009B	PX	10	Bypass Abdominal Aorta to Left Internal Iliac Artery with Autologous Venous Tissue, Open Approach
INCL: High risk of CV event 3 - Peripheral artery disease (Lower-extermity endarterectomy, stenting, angioplasty, or atherectomy OR Lower-extremity bypass)	041009C	PX	10	Bypass Abdominal Aorta to Bilateral Internal Iliac Arteries with Autologous Venous Tissue, Open Approach
INCL: High risk of CV event 3 - Peripheral artery disease (Lower-extermity endarterectomy, stenting, angioplasty, or atherectomy OR Lower-extremity bypass)	041009D	PX	10	Bypass Abdominal Aorta to Right External Iliac Artery with Autologous Venous Tissue, Open Approach
INCL: High risk of CV event 3 - Peripheral artery disease (Lower-extermity endarterectomy, stenting, angioplasty, or atherectomy OR Lower-extremity bypass)	041009F	PX	10	Bypass Abdominal Aorta to Left External Iliac Artery with Autologous Venous Tissue, Open Approach
INCL: High risk of CV event 3 - Peripheral artery disease (Lower-extermity endarterectomy, stenting, angioplasty, or atherectomy OR Lower-extremity bypass)	041009G	PX	10	Bypass Abdominal Aorta to Bilateral External Iliac Arteries with Autologous Venous Tissue, Open Approach
INCL: High risk of CV event 3 - Peripheral artery disease (Lower-extermity endarterectomy, stenting, angioplasty, or atherectomy OR Lower-extremity bypass)	041009H	PX	10	Bypass Abdominal Aorta to Right Femoral Artery with Autologous Venous Tissue, Open Approach
INCL: High risk of CV event 3 - Peripheral artery disease (Lower-extermity endarterectomy, stenting, angioplasty, or atherectomy OR Lower-extremity bypass)	041009J	PX	10	Bypass Abdominal Aorta to Left Femoral Artery with Autologous Venous Tissue, Open Approach
INCL: High risk of CV event 3 - Peripheral artery disease (Lower-extermity endarterectomy, stenting, angioplasty, or atherectomy OR Lower-extremity bypass)	041009K	PX	10	Bypass Abdominal Aorta to Bilateral Femoral Arteries with Autologous Venous Tissue, Open Approach
INCL: High risk of CV event 3 - Peripheral artery disease (Lower-extermity endarterectomy, stenting, angioplasty, or atherectomy OR Lower-extremity bypass)	041009Q	PX	10	Bypass Abdominal Aorta to Lower Extremity Artery with Autologous Venous Tissue, Open Approach
INCL: High risk of CV event 3 - Peripheral artery disease (Lower-extermity endarterectomy, stenting, angioplasty, or atherectomy OR Lower-extremity bypass)	041009R	PX	10	Bypass Abdominal Aorta to Lower Artery with Autologous Venous Tissue, Open Approach
INCL: High risk of CV event 3 - Peripheral artery disease (Lower-extermity endarterectomy, stenting, angioplasty, or atherectomy OR Lower-extremity bypass)	04100A6	PX	10	Bypass Abdominal Aorta to Right Common Iliac Artery with Autologous Arterial Tissue, Open Approach
INCL: High risk of CV event 3 - Peripheral artery disease (Lower-extermity endarterectomy, stenting, angioplasty, or atherectomy OR Lower-extremity bypass)	04100A7	PX	10	Bypass Abdominal Aorta to Left Common Iliac Artery with Autologous Arterial Tissue, Open Approach
INCL: High risk of CV event 3 - Peripheral artery disease (Lower-extermity endarterectomy, stenting, angioplasty, or atherectomy OR Lower-extremity bypass)	04100A8	PX	10	Bypass Abdominal Aorta to Bilateral Common Iliac Arteries with Autologous Arterial Tissue, Open Approach
INCL: High risk of CV event 3 - Peripheral artery disease (Lower-extermity endarterectomy, stenting, angioplasty, or atherectomy OR Lower-extremity bypass)	04100A9	PX	10	Bypass Abdominal Aorta to Right Internal Iliac Artery with Autologous Arterial Tissue, Open Approach
INCL: High risk of CV event 3 - Peripheral artery disease (Lower-extermity endarterectomy, stenting, angioplasty, or atherectomy OR Lower-extremity bypass)	04100AB	PX	10	Bypass Abdominal Aorta to Left Internal Iliac Artery with Autologous Arterial Tissue, Open Approach
INCL: High risk of CV event 3 - Peripheral artery disease (Lower-extermity endarterectomy, stenting, angioplasty, or atherectomy OR Lower-extremity bypass)	04100AC	PX	10	Bypass Abdominal Aorta to Bilateral Internal Iliac Arteries with Autologous Arterial Tissue, Open Approach
INCL: High risk of CV event 3 - Peripheral artery disease (Lower-extermity endarterectomy, stenting, angioplasty, or atherectomy OR Lower-extremity bypass)	04100AD	PX	10	Bypass Abdominal Aorta to Right External Iliac Artery with Autologous Arterial Tissue, Open Approach
INCL: High risk of CV event 3 - Peripheral artery disease (Lower-extermity endarterectomy, stenting, angioplasty, or atherectomy OR Lower-extremity bypass)	04100AF	PX	10	Bypass Abdominal Aorta to Left External Iliac Artery with Autologous Arterial Tissue, Open Approach
INCL: High risk of CV event 3 - Peripheral artery disease (Lower-extermity endarterectomy, stenting, angioplasty, or atherectomy OR Lower-extremity bypass)	04100AG	PX	10	Bypass Abdominal Aorta to Bilateral External Iliac Arteries with Autologous Arterial Tissue, Open Approach
INCL: High risk of CV event 3 - Peripheral artery disease (Lower-extermity endarterectomy, stenting, angioplasty, or atherectomy OR Lower-extremity bypass)	04100AH	PX	10	Bypass Abdominal Aorta to Right Femoral Artery with Autologous Arterial Tissue, Open Approach
INCL: High risk of CV event 3 - Peripheral artery disease (Lower-extermity endarterectomy, stenting, angioplasty, or atherectomy OR Lower-extremity bypass)	04100AJ	PX	10	Bypass Abdominal Aorta to Left Femoral Artery with Autologous Arterial Tissue, Open Approach
INCL: High risk of CV event 3 - Peripheral artery disease (Lower-extermity endarterectomy, stenting, angioplasty, or atherectomy OR Lower-extremity bypass)	04100AK	PX	10	Bypass Abdominal Aorta to Bilateral Femoral Arteries with Autologous Arterial Tissue, Open Approach
INCL: High risk of CV event 3 - Peripheral artery disease (Lower-extermity endarterectomy, stenting, angioplasty, or atherectomy OR Lower-extremity bypass)	04100AQ	PX	10	Bypass Abdominal Aorta to Lower Extremity Artery with Autologous Arterial Tissue, Open Approach
INCL: High risk of CV event 3 - Peripheral artery disease (Lower-extermity endarterectomy, stenting, angioplasty, or atherectomy OR Lower-extremity bypass)	04100AR	PX	10	Bypass Abdominal Aorta to Lower Artery with Autologous Arterial Tissue, Open Approach
INCL: High risk of CV event 3 - Peripheral artery disease (Lower-extermity endarterectomy, stenting, angioplasty, or atherectomy OR Lower-extremity bypass)	04100J6	PX	10	Bypass Abdominal Aorta to Right Common Iliac Artery with Synthetic Substitute, Open Approach
INCL: High risk of CV event 3 - Peripheral artery disease (Lower-extermity endarterectomy, stenting, angioplasty, or atherectomy OR Lower-extremity bypass)	04100J7	PX	10	Bypass Abdominal Aorta to Left Common Iliac Artery with Synthetic Substitute, Open Approach
INCL: High risk of CV event 3 - Peripheral artery disease (Lower-extermity endarterectomy, stenting, angioplasty, or atherectomy OR Lower-extremity bypass)	04100J8	PX	10	Bypass Abdominal Aorta to Bilateral Common Iliac Arteries with Synthetic Substitute, Open Approach
INCL: High risk of CV event 3 - Peripheral artery disease (Lower-extermity endarterectomy, stenting, angioplasty, or atherectomy OR Lower-extremity bypass)	04100J9	PX	10	Bypass Abdominal Aorta to Right Internal Iliac Artery with Synthetic Substitute, Open Approach
INCL: High risk of CV event 3 - Peripheral artery disease (Lower-extermity endarterectomy, stenting, angioplasty, or atherectomy OR Lower-extremity bypass)	04100JB	PX	10	Bypass Abdominal Aorta to Left Internal Iliac Artery with Synthetic Substitute, Open Approach
INCL: High risk of CV event 3 - Peripheral artery disease (Lower-extermity endarterectomy, stenting, angioplasty, or atherectomy OR Lower-extremity bypass)	04100JC	PX	10	Bypass Abdominal Aorta to Bilateral Internal Iliac Arteries with Synthetic Substitute, Open Approach
INCL: High risk of CV event 3 - Peripheral artery disease (Lower-extermity endarterectomy, stenting, angioplasty, or atherectomy OR Lower-extremity bypass)	04100JD	PX	10	Bypass Abdominal Aorta to Right External Iliac Artery with Synthetic Substitute, Open Approach
INCL: High risk of CV event 3 - Peripheral artery disease (Lower-extermity endarterectomy, stenting, angioplasty, or atherectomy OR Lower-extremity bypass)	04100JF	PX	10	Bypass Abdominal Aorta to Left External Iliac Artery with Synthetic Substitute, Open Approach
INCL: High risk of CV event 3 - Peripheral artery disease (Lower-extermity endarterectomy, stenting, angioplasty, or atherectomy OR Lower-extremity bypass)	04100JG	PX	10	Bypass Abdominal Aorta to Bilateral External Iliac Arteries with Synthetic Substitute, Open Approach
INCL: High risk of CV event 3 - Peripheral artery disease (Lower-extermity endarterectomy, stenting, angioplasty, or atherectomy OR Lower-extremity bypass)	04100JH	PX	10	Bypass Abdominal Aorta to Right Femoral Artery with Synthetic Substitute, Open Approach
INCL: High risk of CV event 3 - Peripheral artery disease (Lower-extermity endarterectomy, stenting, angioplasty, or atherectomy OR Lower-extremity bypass)	04100JJ	PX	10	Bypass Abdominal Aorta to Left Femoral Artery with Synthetic Substitute, Open Approach
INCL: High risk of CV event 3 - Peripheral artery disease (Lower-extermity endarterectomy, stenting, angioplasty, or atherectomy OR Lower-extremity bypass)	04100JK	PX	10	Bypass Abdominal Aorta to Bilateral Femoral Arteries with Synthetic Substitute, Open Approach
INCL: High risk of CV event 3 - Peripheral artery disease (Lower-extermity endarterectomy, stenting, angioplasty, or atherectomy OR Lower-extremity bypass)	04100JQ	PX	10	Bypass Abdominal Aorta to Lower Extremity Artery with Synthetic Substitute, Open Approach
INCL: High risk of CV event 3 - Peripheral artery disease (Lower-extermity endarterectomy, stenting, angioplasty, or atherectomy OR Lower-extremity bypass)	04100JR	PX	10	Bypass Abdominal Aorta to Lower Artery with Synthetic Substitute, Open Approach
INCL: High risk of CV event 3 - Peripheral artery disease (Lower-extermity endarterectomy, stenting, angioplasty, or atherectomy OR Lower-extremity bypass)	04100K6	PX	10	Bypass Abdominal Aorta to Right Common Iliac Artery with Nonautologous Tissue Substitute, Open Approach
INCL: High risk of CV event 3 - Peripheral artery disease (Lower-extermity endarterectomy, stenting, angioplasty, or atherectomy OR Lower-extremity bypass)	04100K7	PX	10	Bypass Abdominal Aorta to Left Common Iliac Artery with Nonautologous Tissue Substitute, Open Approach
INCL: High risk of CV event 3 - Peripheral artery disease (Lower-extermity endarterectomy, stenting, angioplasty, or atherectomy OR Lower-extremity bypass)	04100K8	PX	10	Bypass Abdominal Aorta to Bilateral Common Iliac Arteries with Nonautologous Tissue Substitute, Open Approach
INCL: High risk of CV event 3 - Peripheral artery disease (Lower-extermity endarterectomy, stenting, angioplasty, or atherectomy OR Lower-extremity bypass)	04100K9	PX	10	Bypass Abdominal Aorta to Right Internal Iliac Artery with Nonautologous Tissue Substitute, Open Approach
INCL: High risk of CV event 3 - Peripheral artery disease (Lower-extermity endarterectomy, stenting, angioplasty, or atherectomy OR Lower-extremity bypass)	04100KB	PX	10	Bypass Abdominal Aorta to Left Internal Iliac Artery with Nonautologous Tissue Substitute, Open Approach
INCL: High risk of CV event 3 - Peripheral artery disease (Lower-extermity endarterectomy, stenting, angioplasty, or atherectomy OR Lower-extremity bypass)	04100KC	PX	10	Bypass Abdominal Aorta to Bilateral Internal Iliac Arteries with Nonautologous Tissue Substitute, Open Approach
INCL: High risk of CV event 3 - Peripheral artery disease (Lower-extermity endarterectomy, stenting, angioplasty, or atherectomy OR Lower-extremity bypass)	04100KD	PX	10	Bypass Abdominal Aorta to Right External Iliac Artery with Nonautologous Tissue Substitute, Open Approach
INCL: High risk of CV event 3 - Peripheral artery disease (Lower-extermity endarterectomy, stenting, angioplasty, or atherectomy OR Lower-extremity bypass)	04100KF	PX	10	Bypass Abdominal Aorta to Left External Iliac Artery with Nonautologous Tissue Substitute, Open Approach
INCL: High risk of CV event 3 - Peripheral artery disease (Lower-extermity endarterectomy, stenting, angioplasty, or atherectomy OR Lower-extremity bypass)	04100KG	PX	10	Bypass Abdominal Aorta to Bilateral External Iliac Arteries with Nonautologous Tissue Substitute, Open Approach
INCL: High risk of CV event 3 - Peripheral artery disease (Lower-extermity endarterectomy, stenting, angioplasty, or atherectomy OR Lower-extremity bypass)	04100KH	PX	10	Bypass Abdominal Aorta to Right Femoral Artery with Nonautologous Tissue Substitute, Open Approach
INCL: High risk of CV event 3 - Peripheral artery disease (Lower-extermity endarterectomy, stenting, angioplasty, or atherectomy OR Lower-extremity bypass)	04100KJ	PX	10	Bypass Abdominal Aorta to Left Femoral Artery with Nonautologous Tissue Substitute, Open Approach
INCL: High risk of CV event 3 - Peripheral artery disease (Lower-extermity endarterectomy, stenting, angioplasty, or atherectomy OR Lower-extremity bypass)	04100KK	PX	10	Bypass Abdominal Aorta to Bilateral Femoral Arteries with Nonautologous Tissue Substitute, Open Approach
INCL: High risk of CV event 3 - Peripheral artery disease (Lower-extermity endarterectomy, stenting, angioplasty, or atherectomy OR Lower-extremity bypass)	04100KQ	PX	10	Bypass Abdominal Aorta to Lower Extremity Artery with Nonautologous Tissue Substitute, Open Approach
INCL: High risk of CV event 3 - Peripheral artery disease (Lower-extermity endarterectomy, stenting, angioplasty, or atherectomy OR Lower-extremity bypass)	04100KR	PX	10	Bypass Abdominal Aorta to Lower Artery with Nonautologous Tissue Substitute, Open Approach
INCL: High risk of CV event 3 - Peripheral artery disease (Lower-extermity endarterectomy, stenting, angioplasty, or atherectomy OR Lower-extremity bypass)	04100Z6	PX	10	Bypass Abdominal Aorta to Right Common Iliac Artery, Open Approach
INCL: High risk of CV event 3 - Peripheral artery disease (Lower-extermity endarterectomy, stenting, angioplasty, or atherectomy OR Lower-extremity bypass)	04100Z7	PX	10	Bypass Abdominal Aorta to Left Common Iliac Artery, Open Approach
INCL: High risk of CV event 3 - Peripheral artery disease (Lower-extermity endarterectomy, stenting, angioplasty, or atherectomy OR Lower-extremity bypass)	04100Z8	PX	10	Bypass Abdominal Aorta to Bilateral Common Iliac Arteries, Open Approach
INCL: High risk of CV event 3 - Peripheral artery disease (Lower-extermity endarterectomy, stenting, angioplasty, or atherectomy OR Lower-extremity bypass)	04100Z9	PX	10	Bypass Abdominal Aorta to Right Internal Iliac Artery, Open Approach
INCL: High risk of CV event 3 - Peripheral artery disease (Lower-extermity endarterectomy, stenting, angioplasty, or atherectomy OR Lower-extremity bypass)	04100ZB	PX	10	Bypass Abdominal Aorta to Left Internal Iliac Artery, Open Approach
INCL: High risk of CV event 3 - Peripheral artery disease (Lower-extermity endarterectomy, stenting, angioplasty, or atherectomy OR Lower-extremity bypass)	04100ZC	PX	10	Bypass Abdominal Aorta to Bilateral Internal Iliac Arteries, Open Approach
INCL: High risk of CV event 3 - Peripheral artery disease (Lower-extermity endarterectomy, stenting, angioplasty, or atherectomy OR Lower-extremity bypass)	04100ZD	PX	10	Bypass Abdominal Aorta to Right External Iliac Artery, Open Approach
INCL: High risk of CV event 3 - Peripheral artery disease (Lower-extermity endarterectomy, stenting, angioplasty, or atherectomy OR Lower-extremity bypass)	04100ZF	PX	10	Bypass Abdominal Aorta to Left External Iliac Artery, Open Approach
INCL: High risk of CV event 3 - Peripheral artery disease (Lower-extermity endarterectomy, stenting, angioplasty, or atherectomy OR Lower-extremity bypass)	04100ZG	PX	10	Bypass Abdominal Aorta to Bilateral External Iliac Arteries, Open Approach
INCL: High risk of CV event 3 - Peripheral artery disease (Lower-extermity endarterectomy, stenting, angioplasty, or atherectomy OR Lower-extremity bypass)	04100ZH	PX	10	Bypass Abdominal Aorta to Right Femoral Artery, Open Approach
INCL: High risk of CV event 3 - Peripheral artery disease (Lower-extermity endarterectomy, stenting, angioplasty, or atherectomy OR Lower-extremity bypass)	04100ZJ	PX	10	Bypass Abdominal Aorta to Left Femoral Artery, Open Approach
INCL: High risk of CV event 3 - Peripheral artery disease (Lower-extermity endarterectomy, stenting, angioplasty, or atherectomy OR Lower-extremity bypass)	04100ZK	PX	10	Bypass Abdominal Aorta to Bilateral Femoral Arteries, Open Approach
INCL: High risk of CV event 3 - Peripheral artery disease (Lower-extermity endarterectomy, stenting, angioplasty, or atherectomy OR Lower-extremity bypass)	04100ZQ	PX	10	Bypass Abdominal Aorta to Lower Extremity Artery, Open Approach
INCL: High risk of CV event 3 - Peripheral artery disease (Lower-extermity endarterectomy, stenting, angioplasty, or atherectomy OR Lower-extremity bypass)	04100ZR	PX	10	Bypass Abdominal Aorta to Lower Artery, Open Approach
INCL: High risk of CV event 3 - Peripheral artery disease (Lower-extermity endarterectomy, stenting, angioplasty, or atherectomy OR Lower-extremity bypass)	0410496	PX	10	Bypass Abdominal Aorta to Right Common Iliac Artery with Autologous Venous Tissue, Percutaneous Endoscopic Approach
INCL: High risk of CV event 3 - Peripheral artery disease (Lower-extermity endarterectomy, stenting, angioplasty, or atherectomy OR Lower-extremity bypass)	0410497	PX	10	Bypass Abdominal Aorta to Left Common Iliac Artery with Autologous Venous Tissue, Percutaneous Endoscopic Approach
INCL: High risk of CV event 3 - Peripheral artery disease (Lower-extermity endarterectomy, stenting, angioplasty, or atherectomy OR Lower-extremity bypass)	0410498	PX	10	Bypass Abdominal Aorta to Bilateral Common Iliac Arteries with Autologous Venous Tissue, Percutaneous Endoscopic Approach
INCL: High risk of CV event 3 - Peripheral artery disease (Lower-extermity endarterectomy, stenting, angioplasty, or atherectomy OR Lower-extremity bypass)	0410499	PX	10	Bypass Abdominal Aorta to Right Internal Iliac Artery with Autologous Venous Tissue, Percutaneous Endoscopic Approach
INCL: High risk of CV event 3 - Peripheral artery disease (Lower-extermity endarterectomy, stenting, angioplasty, or atherectomy OR Lower-extremity bypass)	041049B	PX	10	Bypass Abdominal Aorta to Left Internal Iliac Artery with Autologous Venous Tissue, Percutaneous Endoscopic Approach
INCL: High risk of CV event 3 - Peripheral artery disease (Lower-extermity endarterectomy, stenting, angioplasty, or atherectomy OR Lower-extremity bypass)	041049C	PX	10	Bypass Abdominal Aorta to Bilateral Internal Iliac Arteries with Autologous Venous Tissue, Percutaneous Endoscopic Approach
INCL: High risk of CV event 3 - Peripheral artery disease (Lower-extermity endarterectomy, stenting, angioplasty, or atherectomy OR Lower-extremity bypass)	041049D	PX	10	Bypass Abdominal Aorta to Right External Iliac Artery with Autologous Venous Tissue, Percutaneous Endoscopic Approach
INCL: High risk of CV event 3 - Peripheral artery disease (Lower-extermity endarterectomy, stenting, angioplasty, or atherectomy OR Lower-extremity bypass)	041049F	PX	10	Bypass Abdominal Aorta to Left External Iliac Artery with Autologous Venous Tissue, Percutaneous Endoscopic Approach
INCL: High risk of CV event 3 - Peripheral artery disease (Lower-extermity endarterectomy, stenting, angioplasty, or atherectomy OR Lower-extremity bypass)	041049G	PX	10	Bypass Abdominal Aorta to Bilateral External Iliac Arteries with Autologous Venous Tissue, Percutaneous Endoscopic Approach
INCL: High risk of CV event 3 - Peripheral artery disease (Lower-extermity endarterectomy, stenting, angioplasty, or atherectomy OR Lower-extremity bypass)	041049H	PX	10	Bypass Abdominal Aorta to Right Femoral Artery with Autologous Venous Tissue, Percutaneous Endoscopic Approach
INCL: High risk of CV event 3 - Peripheral artery disease (Lower-extermity endarterectomy, stenting, angioplasty, or atherectomy OR Lower-extremity bypass)	041049J	PX	10	Bypass Abdominal Aorta to Left Femoral Artery with Autologous Venous Tissue, Percutaneous Endoscopic Approach
INCL: High risk of CV event 3 - Peripheral artery disease (Lower-extermity endarterectomy, stenting, angioplasty, or atherectomy OR Lower-extremity bypass)	041049K	PX	10	Bypass Abdominal Aorta to Bilateral Femoral Arteries with Autologous Venous Tissue, Percutaneous Endoscopic Approach
INCL: High risk of CV event 3 - Peripheral artery disease (Lower-extermity endarterectomy, stenting, angioplasty, or atherectomy OR Lower-extremity bypass)	041049Q	PX	10	Bypass Abdominal Aorta to Lower Extremity Artery with Autologous Venous Tissue, Percutaneous Endoscopic Approach
INCL: High risk of CV event 3 - Peripheral artery disease (Lower-extermity endarterectomy, stenting, angioplasty, or atherectomy OR Lower-extremity bypass)	041049R	PX	10	Bypass Abdominal Aorta to Lower Artery with Autologous Venous Tissue, Percutaneous Endoscopic Approach
INCL: High risk of CV event 3 - Peripheral artery disease (Lower-extermity endarterectomy, stenting, angioplasty, or atherectomy OR Lower-extremity bypass)	04104A6	PX	10	Bypass Abdominal Aorta to Right Common Iliac Artery with Autologous Arterial Tissue, Percutaneous Endoscopic Approach
INCL: High risk of CV event 3 - Peripheral artery disease (Lower-extermity endarterectomy, stenting, angioplasty, or atherectomy OR Lower-extremity bypass)	04104A7	PX	10	Bypass Abdominal Aorta to Left Common Iliac Artery with Autologous Arterial Tissue, Percutaneous Endoscopic Approach
INCL: High risk of CV event 3 - Peripheral artery disease (Lower-extermity endarterectomy, stenting, angioplasty, or atherectomy OR Lower-extremity bypass)	04104A8	PX	10	Bypass Abdominal Aorta to Bilateral Common Iliac Arteries with Autologous Arterial Tissue, Percutaneous Endoscopic Approach
INCL: High risk of CV event 3 - Peripheral artery disease (Lower-extermity endarterectomy, stenting, angioplasty, or atherectomy OR Lower-extremity bypass)	04104A9	PX	10	Bypass Abdominal Aorta to Right Internal Iliac Artery with Autologous Arterial Tissue, Percutaneous Endoscopic Approach
INCL: High risk of CV event 3 - Peripheral artery disease (Lower-extermity endarterectomy, stenting, angioplasty, or atherectomy OR Lower-extremity bypass)	04104AB	PX	10	Bypass Abdominal Aorta to Left Internal Iliac Artery with Autologous Arterial Tissue, Percutaneous Endoscopic Approach
INCL: High risk of CV event 3 - Peripheral artery disease (Lower-extermity endarterectomy, stenting, angioplasty, or atherectomy OR Lower-extremity bypass)	04104AC	PX	10	Bypass Abdominal Aorta to Bilateral Internal Iliac Arteries with Autologous Arterial Tissue, Percutaneous Endoscopic Approach
INCL: High risk of CV event 3 - Peripheral artery disease (Lower-extermity endarterectomy, stenting, angioplasty, or atherectomy OR Lower-extremity bypass)	04104AD	PX	10	Bypass Abdominal Aorta to Right External Iliac Artery with Autologous Arterial Tissue, Percutaneous Endoscopic Approach
INCL: High risk of CV event 3 - Peripheral artery disease (Lower-extermity endarterectomy, stenting, angioplasty, or atherectomy OR Lower-extremity bypass)	04104AF	PX	10	Bypass Abdominal Aorta to Left External Iliac Artery with Autologous Arterial Tissue, Percutaneous Endoscopic Approach
INCL: High risk of CV event 3 - Peripheral artery disease (Lower-extermity endarterectomy, stenting, angioplasty, or atherectomy OR Lower-extremity bypass)	04104AG	PX	10	Bypass Abdominal Aorta to Bilateral External Iliac Arteries with Autologous Arterial Tissue, Percutaneous Endoscopic Approach
INCL: High risk of CV event 3 - Peripheral artery disease (Lower-extermity endarterectomy, stenting, angioplasty, or atherectomy OR Lower-extremity bypass)	04104AH	PX	10	Bypass Abdominal Aorta to Right Femoral Artery with Autologous Arterial Tissue, Percutaneous Endoscopic Approach
INCL: High risk of CV event 3 - Peripheral artery disease (Lower-extermity endarterectomy, stenting, angioplasty, or atherectomy OR Lower-extremity bypass)	04104AJ	PX	10	Bypass Abdominal Aorta to Left Femoral Artery with Autologous Arterial Tissue, Percutaneous Endoscopic Approach
INCL: High risk of CV event 3 - Peripheral artery disease (Lower-extermity endarterectomy, stenting, angioplasty, or atherectomy OR Lower-extremity bypass)	04104AK	PX	10	Bypass Abdominal Aorta to Bilateral Femoral Arteries with Autologous Arterial Tissue, Percutaneous Endoscopic Approach
INCL: High risk of CV event 3 - Peripheral artery disease (Lower-extermity endarterectomy, stenting, angioplasty, or atherectomy OR Lower-extremity bypass)	04104AQ	PX	10	Bypass Abdominal Aorta to Lower Extremity Artery with Autologous Arterial Tissue, Percutaneous Endoscopic Approach
INCL: High risk of CV event 3 - Peripheral artery disease (Lower-extermity endarterectomy, stenting, angioplasty, or atherectomy OR Lower-extremity bypass)	04104AR	PX	10	Bypass Abdominal Aorta to Lower Artery with Autologous Arterial Tissue, Percutaneous Endoscopic Approach
INCL: High risk of CV event 3 - Peripheral artery disease (Lower-extermity endarterectomy, stenting, angioplasty, or atherectomy OR Lower-extremity bypass)	04104J6	PX	10	Bypass Abdominal Aorta to Right Common Iliac Artery with Synthetic Substitute, Percutaneous Endoscopic Approach
INCL: High risk of CV event 3 - Peripheral artery disease (Lower-extermity endarterectomy, stenting, angioplasty, or atherectomy OR Lower-extremity bypass)	04104J7	PX	10	Bypass Abdominal Aorta to Left Common Iliac Artery with Synthetic Substitute, Percutaneous Endoscopic Approach
INCL: High risk of CV event 3 - Peripheral artery disease (Lower-extermity endarterectomy, stenting, angioplasty, or atherectomy OR Lower-extremity bypass)	04104J8	PX	10	Bypass Abdominal Aorta to Bilateral Common Iliac Arteries with Synthetic Substitute, Percutaneous Endoscopic Approach
INCL: High risk of CV event 3 - Peripheral artery disease (Lower-extermity endarterectomy, stenting, angioplasty, or atherectomy OR Lower-extremity bypass)	04104J9	PX	10	Bypass Abdominal Aorta to Right Internal Iliac Artery with Synthetic Substitute, Percutaneous Endoscopic Approach
INCL: High risk of CV event 3 - Peripheral artery disease (Lower-extermity endarterectomy, stenting, angioplasty, or atherectomy OR Lower-extremity bypass)	04104JB	PX	10	Bypass Abdominal Aorta to Left Internal Iliac Artery with Synthetic Substitute, Percutaneous Endoscopic Approach
INCL: High risk of CV event 3 - Peripheral artery disease (Lower-extermity endarterectomy, stenting, angioplasty, or atherectomy OR Lower-extremity bypass)	04104JC	PX	10	Bypass Abdominal Aorta to Bilateral Internal Iliac Arteries with Synthetic Substitute, Percutaneous Endoscopic Approach
INCL: High risk of CV event 3 - Peripheral artery disease (Lower-extermity endarterectomy, stenting, angioplasty, or atherectomy OR Lower-extremity bypass)	04104JD	PX	10	Bypass Abdominal Aorta to Right External Iliac Artery with Synthetic Substitute, Percutaneous Endoscopic Approach
INCL: High risk of CV event 3 - Peripheral artery disease (Lower-extermity endarterectomy, stenting, angioplasty, or atherectomy OR Lower-extremity bypass)	04104JF	PX	10	Bypass Abdominal Aorta to Left External Iliac Artery with Synthetic Substitute, Percutaneous Endoscopic Approach
INCL: High risk of CV event 3 - Peripheral artery disease (Lower-extermity endarterectomy, stenting, angioplasty, or atherectomy OR Lower-extremity bypass)	04104JG	PX	10	Bypass Abdominal Aorta to Bilateral External Iliac Arteries with Synthetic Substitute, Percutaneous Endoscopic Approach
INCL: High risk of CV event 3 - Peripheral artery disease (Lower-extermity endarterectomy, stenting, angioplasty, or atherectomy OR Lower-extremity bypass)	04104JH	PX	10	Bypass Abdominal Aorta to Right Femoral Artery with Synthetic Substitute, Percutaneous Endoscopic Approach
INCL: High risk of CV event 3 - Peripheral artery disease (Lower-extermity endarterectomy, stenting, angioplasty, or atherectomy OR Lower-extremity bypass)	04104JJ	PX	10	Bypass Abdominal Aorta to Left Femoral Artery with Synthetic Substitute, Percutaneous Endoscopic Approach
INCL: High risk of CV event 3 - Peripheral artery disease (Lower-extermity endarterectomy, stenting, angioplasty, or atherectomy OR Lower-extremity bypass)	04104JK	PX	10	Bypass Abdominal Aorta to Bilateral Femoral Arteries with Synthetic Substitute, Percutaneous Endoscopic Approach
INCL: High risk of CV event 3 - Peripheral artery disease (Lower-extermity endarterectomy, stenting, angioplasty, or atherectomy OR Lower-extremity bypass)	04104JQ	PX	10	Bypass Abdominal Aorta to Lower Extremity Artery with Synthetic Substitute, Percutaneous Endoscopic Approach
INCL: High risk of CV event 3 - Peripheral artery disease (Lower-extermity endarterectomy, stenting, angioplasty, or atherectomy OR Lower-extremity bypass)	04104JR	PX	10	Bypass Abdominal Aorta to Lower Artery with Synthetic Substitute, Percutaneous Endoscopic Approach
INCL: High risk of CV event 3 - Peripheral artery disease (Lower-extermity endarterectomy, stenting, angioplasty, or atherectomy OR Lower-extremity bypass)	04104K6	PX	10	Bypass Abdominal Aorta to Right Common Iliac Artery with Nonautologous Tissue Substitute, Percutaneous Endoscopic Approach
INCL: High risk of CV event 3 - Peripheral artery disease (Lower-extermity endarterectomy, stenting, angioplasty, or atherectomy OR Lower-extremity bypass)	04104K7	PX	10	Bypass Abdominal Aorta to Left Common Iliac Artery with Nonautologous Tissue Substitute, Percutaneous Endoscopic Approach
INCL: High risk of CV event 3 - Peripheral artery disease (Lower-extermity endarterectomy, stenting, angioplasty, or atherectomy OR Lower-extremity bypass)	04104K8	PX	10	Bypass Abdominal Aorta to Bilateral Common Iliac Arteries with Nonautologous Tissue Substitute, Percutaneous Endoscopic Approach
INCL: High risk of CV event 3 - Peripheral artery disease (Lower-extermity endarterectomy, stenting, angioplasty, or atherectomy OR Lower-extremity bypass)	04104K9	PX	10	Bypass Abdominal Aorta to Right Internal Iliac Artery with Nonautologous Tissue Substitute, Percutaneous Endoscopic Approach
INCL: High risk of CV event 3 - Peripheral artery disease (Lower-extermity endarterectomy, stenting, angioplasty, or atherectomy OR Lower-extremity bypass)	04104KB	PX	10	Bypass Abdominal Aorta to Left Internal Iliac Artery with Nonautologous Tissue Substitute, Percutaneous Endoscopic Approach
INCL: High risk of CV event 3 - Peripheral artery disease (Lower-extermity endarterectomy, stenting, angioplasty, or atherectomy OR Lower-extremity bypass)	04104KC	PX	10	Bypass Abdominal Aorta to Bilateral Internal Iliac Arteries with Nonautologous Tissue Substitute, Percutaneous Endoscopic Approach
INCL: High risk of CV event 3 - Peripheral artery disease (Lower-extermity endarterectomy, stenting, angioplasty, or atherectomy OR Lower-extremity bypass)	04104KD	PX	10	Bypass Abdominal Aorta to Right External Iliac Artery with Nonautologous Tissue Substitute, Percutaneous Endoscopic Approach
INCL: High risk of CV event 3 - Peripheral artery disease (Lower-extermity endarterectomy, stenting, angioplasty, or atherectomy OR Lower-extremity bypass)	04104KF	PX	10	Bypass Abdominal Aorta to Left External Iliac Artery with Nonautologous Tissue Substitute, Percutaneous Endoscopic Approach
INCL: High risk of CV event 3 - Peripheral artery disease (Lower-extermity endarterectomy, stenting, angioplasty, or atherectomy OR Lower-extremity bypass)	04104KG	PX	10	Bypass Abdominal Aorta to Bilateral External Iliac Arteries with Nonautologous Tissue Substitute, Percutaneous Endoscopic Approach
INCL: High risk of CV event 3 - Peripheral artery disease (Lower-extermity endarterectomy, stenting, angioplasty, or atherectomy OR Lower-extremity bypass)	04104KH	PX	10	Bypass Abdominal Aorta to Right Femoral Artery with Nonautologous Tissue Substitute, Percutaneous Endoscopic Approach
INCL: High risk of CV event 3 - Peripheral artery disease (Lower-extermity endarterectomy, stenting, angioplasty, or atherectomy OR Lower-extremity bypass)	04104KJ	PX	10	Bypass Abdominal Aorta to Left Femoral Artery with Nonautologous Tissue Substitute, Percutaneous Endoscopic Approach
INCL: High risk of CV event 3 - Peripheral artery disease (Lower-extermity endarterectomy, stenting, angioplasty, or atherectomy OR Lower-extremity bypass)	04104KK	PX	10	Bypass Abdominal Aorta to Bilateral Femoral Arteries with Nonautologous Tissue Substitute, Percutaneous Endoscopic Approach
INCL: High risk of CV event 3 - Peripheral artery disease (Lower-extermity endarterectomy, stenting, angioplasty, or atherectomy OR Lower-extremity bypass)	04104KQ	PX	10	Bypass Abdominal Aorta to Lower Extremity Artery with Nonautologous Tissue Substitute, Percutaneous Endoscopic Approach
INCL: High risk of CV event 3 - Peripheral artery disease (Lower-extermity endarterectomy, stenting, angioplasty, or atherectomy OR Lower-extremity bypass)	04104KR	PX	10	Bypass Abdominal Aorta to Lower Artery with Nonautologous Tissue Substitute, Percutaneous Endoscopic Approach
INCL: High risk of CV event 3 - Peripheral artery disease (Lower-extermity endarterectomy, stenting, angioplasty, or atherectomy OR Lower-extremity bypass)	04104Z6	PX	10	Bypass Abdominal Aorta to Right Common Iliac Artery, Percutaneous Endoscopic Approach
INCL: High risk of CV event 3 - Peripheral artery disease (Lower-extermity endarterectomy, stenting, angioplasty, or atherectomy OR Lower-extremity bypass)	04104Z7	PX	10	Bypass Abdominal Aorta to Left Common Iliac Artery, Percutaneous Endoscopic Approach
INCL: High risk of CV event 3 - Peripheral artery disease (Lower-extermity endarterectomy, stenting, angioplasty, or atherectomy OR Lower-extremity bypass)	04104Z8	PX	10	Bypass Abdominal Aorta to Bilateral Common Iliac Arteries, Percutaneous Endoscopic Approach
INCL: High risk of CV event 3 - Peripheral artery disease (Lower-extermity endarterectomy, stenting, angioplasty, or atherectomy OR Lower-extremity bypass)	04104Z9	PX	10	Bypass Abdominal Aorta to Right Internal Iliac Artery, Percutaneous Endoscopic Approach
INCL: High risk of CV event 3 - Peripheral artery disease (Lower-extermity endarterectomy, stenting, angioplasty, or atherectomy OR Lower-extremity bypass)	04104ZB	PX	10	Bypass Abdominal Aorta to Left Internal Iliac Artery, Percutaneous Endoscopic Approach
INCL: High risk of CV event 3 - Peripheral artery disease (Lower-extermity endarterectomy, stenting, angioplasty, or atherectomy OR Lower-extremity bypass)	04104ZC	PX	10	Bypass Abdominal Aorta to Bilateral Internal Iliac Arteries, Percutaneous Endoscopic Approach
INCL: High risk of CV event 3 - Peripheral artery disease (Lower-extermity endarterectomy, stenting, angioplasty, or atherectomy OR Lower-extremity bypass)	04104ZD	PX	10	Bypass Abdominal Aorta to Right External Iliac Artery, Percutaneous Endoscopic Approach
INCL: High risk of CV event 3 - Peripheral artery disease (Lower-extermity endarterectomy, stenting, angioplasty, or atherectomy OR Lower-extremity bypass)	04104ZF	PX	10	Bypass Abdominal Aorta to Left External Iliac Artery, Percutaneous Endoscopic Approach
INCL: High risk of CV event 3 - Peripheral artery disease (Lower-extermity endarterectomy, stenting, angioplasty, or atherectomy OR Lower-extremity bypass)	04104ZG	PX	10	Bypass Abdominal Aorta to Bilateral External Iliac Arteries, Percutaneous Endoscopic Approach
INCL: High risk of CV event 3 - Peripheral artery disease (Lower-extermity endarterectomy, stenting, angioplasty, or atherectomy OR Lower-extremity bypass)	04104ZH	PX	10	Bypass Abdominal Aorta to Right Femoral Artery, Percutaneous Endoscopic Approach
INCL: High risk of CV event 3 - Peripheral artery disease (Lower-extermity endarterectomy, stenting, angioplasty, or atherectomy OR Lower-extremity bypass)	04104ZJ	PX	10	Bypass Abdominal Aorta to Left Femoral Artery, Percutaneous Endoscopic Approach
INCL: High risk of CV event 3 - Peripheral artery disease (Lower-extermity endarterectomy, stenting, angioplasty, or atherectomy OR Lower-extremity bypass)	04104ZK	PX	10	Bypass Abdominal Aorta to Bilateral Femoral Arteries, Percutaneous Endoscopic Approach
INCL: High risk of CV event 3 - Peripheral artery disease (Lower-extermity endarterectomy, stenting, angioplasty, or atherectomy OR Lower-extremity bypass)	04104ZQ	PX	10	Bypass Abdominal Aorta to Lower Extremity Artery, Percutaneous Endoscopic Approach
INCL: High risk of CV event 3 - Peripheral artery disease (Lower-extermity endarterectomy, stenting, angioplasty, or atherectomy OR Lower-extremity bypass)	04104ZR	PX	10	Bypass Abdominal Aorta to Lower Artery, Percutaneous Endoscopic Approach
INCL: High risk of CV event 3 - Peripheral artery disease (Lower-extermity endarterectomy, stenting, angioplasty, or atherectomy OR Lower-extremity bypass)	041C09H	PX	10	Bypass Right Common Iliac Artery to Right Femoral Artery with Autologous Venous Tissue, Open Approach
INCL: High risk of CV event 3 - Peripheral artery disease (Lower-extermity endarterectomy, stenting, angioplasty, or atherectomy OR Lower-extremity bypass)	041C09J	PX	10	Bypass Right Common Iliac Artery to Left Femoral Artery with Autologous Venous Tissue, Open Approach
INCL: High risk of CV event 3 - Peripheral artery disease (Lower-extermity endarterectomy, stenting, angioplasty, or atherectomy OR Lower-extremity bypass)	041C09K	PX	10	Bypass Right Common Iliac Artery to Bilateral Femoral Arteries with Autologous Venous Tissue, Open Approach
INCL: High risk of CV event 3 - Peripheral artery disease (Lower-extermity endarterectomy, stenting, angioplasty, or atherectomy OR Lower-extremity bypass)	041C0AH	PX	10	Bypass Right Common Iliac Artery to Right Femoral Artery with Autologous Arterial Tissue, Open Approach
INCL: High risk of CV event 3 - Peripheral artery disease (Lower-extermity endarterectomy, stenting, angioplasty, or atherectomy OR Lower-extremity bypass)	041C0AJ	PX	10	Bypass Right Common Iliac Artery to Left Femoral Artery with Autologous Arterial Tissue, Open Approach
INCL: High risk of CV event 3 - Peripheral artery disease (Lower-extermity endarterectomy, stenting, angioplasty, or atherectomy OR Lower-extremity bypass)	041C0AK	PX	10	Bypass Right Common Iliac Artery to Bilateral Femoral Arteries with Autologous Arterial Tissue, Open Approach
INCL: High risk of CV event 3 - Peripheral artery disease (Lower-extermity endarterectomy, stenting, angioplasty, or atherectomy OR Lower-extremity bypass)	041C0JH	PX	10	Bypass Right Common Iliac Artery to Right Femoral Artery with Synthetic Substitute, Open Approach
INCL: High risk of CV event 3 - Peripheral artery disease (Lower-extermity endarterectomy, stenting, angioplasty, or atherectomy OR Lower-extremity bypass)	041C0JJ	PX	10	Bypass Right Common Iliac Artery to Left Femoral Artery with Synthetic Substitute, Open Approach
INCL: High risk of CV event 3 - Peripheral artery disease (Lower-extermity endarterectomy, stenting, angioplasty, or atherectomy OR Lower-extremity bypass)	041C0JK	PX	10	Bypass Right Common Iliac Artery to Bilateral Femoral Arteries with Synthetic Substitute, Open Approach
INCL: High risk of CV event 3 - Peripheral artery disease (Lower-extermity endarterectomy, stenting, angioplasty, or atherectomy OR Lower-extremity bypass)	041C0KH	PX	10	Bypass Right Common Iliac Artery to Right Femoral Artery with Nonautologous Tissue Substitute, Open Approach
INCL: High risk of CV event 3 - Peripheral artery disease (Lower-extermity endarterectomy, stenting, angioplasty, or atherectomy OR Lower-extremity bypass)	041C0KJ	PX	10	Bypass Right Common Iliac Artery to Left Femoral Artery with Nonautologous Tissue Substitute, Open Approach
INCL: High risk of CV event 3 - Peripheral artery disease (Lower-extermity endarterectomy, stenting, angioplasty, or atherectomy OR Lower-extremity bypass)	041C0KK	PX	10	Bypass Right Common Iliac Artery to Bilateral Femoral Arteries with Nonautologous Tissue Substitute, Open Approach
INCL: High risk of CV event 3 - Peripheral artery disease (Lower-extermity endarterectomy, stenting, angioplasty, or atherectomy OR Lower-extremity bypass)	041C0ZH	PX	10	Bypass Right Common Iliac Artery to Right Femoral Artery, Open Approach
INCL: High risk of CV event 3 - Peripheral artery disease (Lower-extermity endarterectomy, stenting, angioplasty, or atherectomy OR Lower-extremity bypass)	041C0ZJ	PX	10	Bypass Right Common Iliac Artery to Left Femoral Artery, Open Approach
INCL: High risk of CV event 3 - Peripheral artery disease (Lower-extermity endarterectomy, stenting, angioplasty, or atherectomy OR Lower-extremity bypass)	041C0ZK	PX	10	Bypass Right Common Iliac Artery to Bilateral Femoral Arteries, Open Approach
INCL: High risk of CV event 3 - Peripheral artery disease (Lower-extermity endarterectomy, stenting, angioplasty, or atherectomy OR Lower-extremity bypass)	041C49H	PX	10	Bypass Right Common Iliac Artery to Right Femoral Artery with Autologous Venous Tissue, Percutaneous Endoscopic Approach
INCL: High risk of CV event 3 - Peripheral artery disease (Lower-extermity endarterectomy, stenting, angioplasty, or atherectomy OR Lower-extremity bypass)	041C49J	PX	10	Bypass Right Common Iliac Artery to Left Femoral Artery with Autologous Venous Tissue, Percutaneous Endoscopic Approach
INCL: High risk of CV event 3 - Peripheral artery disease (Lower-extermity endarterectomy, stenting, angioplasty, or atherectomy OR Lower-extremity bypass)	041C49K	PX	10	Bypass Right Common Iliac Artery to Bilateral Femoral Arteries with Autologous Venous Tissue, Percutaneous Endoscopic Approach
INCL: High risk of CV event 3 - Peripheral artery disease (Lower-extermity endarterectomy, stenting, angioplasty, or atherectomy OR Lower-extremity bypass)	041C4AH	PX	10	Bypass Right Common Iliac Artery to Right Femoral Artery with Autologous Arterial Tissue, Percutaneous Endoscopic Approach
INCL: High risk of CV event 3 - Peripheral artery disease (Lower-extermity endarterectomy, stenting, angioplasty, or atherectomy OR Lower-extremity bypass)	041C4AJ	PX	10	Bypass Right Common Iliac Artery to Left Femoral Artery with Autologous Arterial Tissue, Percutaneous Endoscopic Approach
INCL: High risk of CV event 3 - Peripheral artery disease (Lower-extermity endarterectomy, stenting, angioplasty, or atherectomy OR Lower-extremity bypass)	041C4AK	PX	10	Bypass Right Common Iliac Artery to Bilateral Femoral Arteries with Autologous Arterial Tissue, Percutaneous Endoscopic Approach
INCL: High risk of CV event 3 - Peripheral artery disease (Lower-extermity endarterectomy, stenting, angioplasty, or atherectomy OR Lower-extremity bypass)	041C4JH	PX	10	Bypass Right Common Iliac Artery to Right Femoral Artery with Synthetic Substitute, Percutaneous Endoscopic Approach
INCL: High risk of CV event 3 - Peripheral artery disease (Lower-extermity endarterectomy, stenting, angioplasty, or atherectomy OR Lower-extremity bypass)	041C4JJ	PX	10	Bypass Right Common Iliac Artery to Left Femoral Artery with Synthetic Substitute, Percutaneous Endoscopic Approach
INCL: High risk of CV event 3 - Peripheral artery disease (Lower-extermity endarterectomy, stenting, angioplasty, or atherectomy OR Lower-extremity bypass)	041C4JK	PX	10	Bypass Right Common Iliac Artery to Bilateral Femoral Arteries with Synthetic Substitute, Percutaneous Endoscopic Approach
INCL: High risk of CV event 3 - Peripheral artery disease (Lower-extermity endarterectomy, stenting, angioplasty, or atherectomy OR Lower-extremity bypass)	041C4KH	PX	10	Bypass Right Common Iliac Artery to Right Femoral Artery with Nonautologous Tissue Substitute, Percutaneous Endoscopic Approach
INCL: High risk of CV event 3 - Peripheral artery disease (Lower-extermity endarterectomy, stenting, angioplasty, or atherectomy OR Lower-extremity bypass)	041C4KJ	PX	10	Bypass Right Common Iliac Artery to Left Femoral Artery with Nonautologous Tissue Substitute, Percutaneous Endoscopic Approach
INCL: High risk of CV event 3 - Peripheral artery disease (Lower-extermity endarterectomy, stenting, angioplasty, or atherectomy OR Lower-extremity bypass)	041C4KK	PX	10	Bypass Right Common Iliac Artery to Bilateral Femoral Arteries with Nonautologous Tissue Substitute, Percutaneous Endoscopic Approach
INCL: High risk of CV event 3 - Peripheral artery disease (Lower-extermity endarterectomy, stenting, angioplasty, or atherectomy OR Lower-extremity bypass)	041C4ZH	PX	10	Bypass Right Common Iliac Artery to Right Femoral Artery, Percutaneous Endoscopic Approach
INCL: High risk of CV event 3 - Peripheral artery disease (Lower-extermity endarterectomy, stenting, angioplasty, or atherectomy OR Lower-extremity bypass)	041C4ZJ	PX	10	Bypass Right Common Iliac Artery to Left Femoral Artery, Percutaneous Endoscopic Approach
INCL: High risk of CV event 3 - Peripheral artery disease (Lower-extermity endarterectomy, stenting, angioplasty, or atherectomy OR Lower-extremity bypass)	041C4ZK	PX	10	Bypass Right Common Iliac Artery to Bilateral Femoral Arteries, Percutaneous Endoscopic Approach
INCL: High risk of CV event 3 - Peripheral artery disease (Lower-extermity endarterectomy, stenting, angioplasty, or atherectomy OR Lower-extremity bypass)	041D09H	PX	10	Bypass Left Common Iliac Artery to Right Femoral Artery with Autologous Venous Tissue, Open Approach
INCL: High risk of CV event 3 - Peripheral artery disease (Lower-extermity endarterectomy, stenting, angioplasty, or atherectomy OR Lower-extremity bypass)	041D09J	PX	10	Bypass Left Common Iliac Artery to Left Femoral Artery with Autologous Venous Tissue, Open Approach
INCL: High risk of CV event 3 - Peripheral artery disease (Lower-extermity endarterectomy, stenting, angioplasty, or atherectomy OR Lower-extremity bypass)	041D09K	PX	10	Bypass Left Common Iliac Artery to Bilateral Femoral Arteries with Autologous Venous Tissue, Open Approach
INCL: High risk of CV event 3 - Peripheral artery disease (Lower-extermity endarterectomy, stenting, angioplasty, or atherectomy OR Lower-extremity bypass)	041D0AH	PX	10	Bypass Left Common Iliac Artery to Right Femoral Artery with Autologous Arterial Tissue, Open Approach
INCL: High risk of CV event 3 - Peripheral artery disease (Lower-extermity endarterectomy, stenting, angioplasty, or atherectomy OR Lower-extremity bypass)	041D0AJ	PX	10	Bypass Left Common Iliac Artery to Left Femoral Artery with Autologous Arterial Tissue, Open Approach
INCL: High risk of CV event 3 - Peripheral artery disease (Lower-extermity endarterectomy, stenting, angioplasty, or atherectomy OR Lower-extremity bypass)	041D0AK	PX	10	Bypass Left Common Iliac Artery to Bilateral Femoral Arteries with Autologous Arterial Tissue, Open Approach
INCL: High risk of CV event 3 - Peripheral artery disease (Lower-extermity endarterectomy, stenting, angioplasty, or atherectomy OR Lower-extremity bypass)	041D0JH	PX	10	Bypass Left Common Iliac Artery to Right Femoral Artery with Synthetic Substitute, Open Approach
INCL: High risk of CV event 3 - Peripheral artery disease (Lower-extermity endarterectomy, stenting, angioplasty, or atherectomy OR Lower-extremity bypass)	041D0JJ	PX	10	Bypass Left Common Iliac Artery to Left Femoral Artery with Synthetic Substitute, Open Approach
INCL: High risk of CV event 3 - Peripheral artery disease (Lower-extermity endarterectomy, stenting, angioplasty, or atherectomy OR Lower-extremity bypass)	041D0JK	PX	10	Bypass Left Common Iliac Artery to Bilateral Femoral Arteries with Synthetic Substitute, Open Approach
INCL: High risk of CV event 3 - Peripheral artery disease (Lower-extermity endarterectomy, stenting, angioplasty, or atherectomy OR Lower-extremity bypass)	041D0KH	PX	10	Bypass Left Common Iliac Artery to Right Femoral Artery with Nonautologous Tissue Substitute, Open Approach
INCL: High risk of CV event 3 - Peripheral artery disease (Lower-extermity endarterectomy, stenting, angioplasty, or atherectomy OR Lower-extremity bypass)	041D0KJ	PX	10	Bypass Left Common Iliac Artery to Left Femoral Artery with Nonautologous Tissue Substitute, Open Approach
INCL: High risk of CV event 3 - Peripheral artery disease (Lower-extermity endarterectomy, stenting, angioplasty, or atherectomy OR Lower-extremity bypass)	041D0KK	PX	10	Bypass Left Common Iliac Artery to Bilateral Femoral Arteries with Nonautologous Tissue Substitute, Open Approach
INCL: High risk of CV event 3 - Peripheral artery disease (Lower-extermity endarterectomy, stenting, angioplasty, or atherectomy OR Lower-extremity bypass)	041D0ZH	PX	10	Bypass Left Common Iliac Artery to Right Femoral Artery, Open Approach
INCL: High risk of CV event 3 - Peripheral artery disease (Lower-extermity endarterectomy, stenting, angioplasty, or atherectomy OR Lower-extremity bypass)	041D0ZJ	PX	10	Bypass Left Common Iliac Artery to Left Femoral Artery, Open Approach
INCL: High risk of CV event 3 - Peripheral artery disease (Lower-extermity endarterectomy, stenting, angioplasty, or atherectomy OR Lower-extremity bypass)	041D0ZK	PX	10	Bypass Left Common Iliac Artery to Bilateral Femoral Arteries, Open Approach
INCL: High risk of CV event 3 - Peripheral artery disease (Lower-extermity endarterectomy, stenting, angioplasty, or atherectomy OR Lower-extremity bypass)	041D49H	PX	10	Bypass Left Common Iliac Artery to Right Femoral Artery with Autologous Venous Tissue, Percutaneous Endoscopic Approach
INCL: High risk of CV event 3 - Peripheral artery disease (Lower-extermity endarterectomy, stenting, angioplasty, or atherectomy OR Lower-extremity bypass)	041D49J	PX	10	Bypass Left Common Iliac Artery to Left Femoral Artery with Autologous Venous Tissue, Percutaneous Endoscopic Approach
INCL: High risk of CV event 3 - Peripheral artery disease (Lower-extermity endarterectomy, stenting, angioplasty, or atherectomy OR Lower-extremity bypass)	041D49K	PX	10	Bypass Left Common Iliac Artery to Bilateral Femoral Arteries with Autologous Venous Tissue, Percutaneous Endoscopic Approach
INCL: High risk of CV event 3 - Peripheral artery disease (Lower-extermity endarterectomy, stenting, angioplasty, or atherectomy OR Lower-extremity bypass)	041D4AH	PX	10	Bypass Left Common Iliac Artery to Right Femoral Artery with Autologous Arterial Tissue, Percutaneous Endoscopic Approach
INCL: High risk of CV event 3 - Peripheral artery disease (Lower-extermity endarterectomy, stenting, angioplasty, or atherectomy OR Lower-extremity bypass)	041D4AJ	PX	10	Bypass Left Common Iliac Artery to Left Femoral Artery with Autologous Arterial Tissue, Percutaneous Endoscopic Approach
INCL: High risk of CV event 3 - Peripheral artery disease (Lower-extermity endarterectomy, stenting, angioplasty, or atherectomy OR Lower-extremity bypass)	041D4AK	PX	10	Bypass Left Common Iliac Artery to Bilateral Femoral Arteries with Autologous Arterial Tissue, Percutaneous Endoscopic Approach
INCL: High risk of CV event 3 - Peripheral artery disease (Lower-extermity endarterectomy, stenting, angioplasty, or atherectomy OR Lower-extremity bypass)	041D4JH	PX	10	Bypass Left Common Iliac Artery to Right Femoral Artery with Synthetic Substitute, Percutaneous Endoscopic Approach
INCL: High risk of CV event 3 - Peripheral artery disease (Lower-extermity endarterectomy, stenting, angioplasty, or atherectomy OR Lower-extremity bypass)	041D4JJ	PX	10	Bypass Left Common Iliac Artery to Left Femoral Artery with Synthetic Substitute, Percutaneous Endoscopic Approach
INCL: High risk of CV event 3 - Peripheral artery disease (Lower-extermity endarterectomy, stenting, angioplasty, or atherectomy OR Lower-extremity bypass)	041D4JK	PX	10	Bypass Left Common Iliac Artery to Bilateral Femoral Arteries with Synthetic Substitute, Percutaneous Endoscopic Approach
INCL: High risk of CV event 3 - Peripheral artery disease (Lower-extermity endarterectomy, stenting, angioplasty, or atherectomy OR Lower-extremity bypass)	041D4KH	PX	10	Bypass Left Common Iliac Artery to Right Femoral Artery with Nonautologous Tissue Substitute, Percutaneous Endoscopic Approach
INCL: High risk of CV event 3 - Peripheral artery disease (Lower-extermity endarterectomy, stenting, angioplasty, or atherectomy OR Lower-extremity bypass)	041D4KJ	PX	10	Bypass Left Common Iliac Artery to Left Femoral Artery with Nonautologous Tissue Substitute, Percutaneous Endoscopic Approach
INCL: High risk of CV event 3 - Peripheral artery disease (Lower-extermity endarterectomy, stenting, angioplasty, or atherectomy OR Lower-extremity bypass)	041D4KK	PX	10	Bypass Left Common Iliac Artery to Bilateral Femoral Arteries with Nonautologous Tissue Substitute, Percutaneous Endoscopic Approach
INCL: High risk of CV event 3 - Peripheral artery disease (Lower-extermity endarterectomy, stenting, angioplasty, or atherectomy OR Lower-extremity bypass)	041D4ZH	PX	10	Bypass Left Common Iliac Artery to Right Femoral Artery, Percutaneous Endoscopic Approach
INCL: High risk of CV event 3 - Peripheral artery disease (Lower-extermity endarterectomy, stenting, angioplasty, or atherectomy OR Lower-extremity bypass)	041D4ZJ	PX	10	Bypass Left Common Iliac Artery to Left Femoral Artery, Percutaneous Endoscopic Approach
INCL: High risk of CV event 3 - Peripheral artery disease (Lower-extermity endarterectomy, stenting, angioplasty, or atherectomy OR Lower-extremity bypass)	041D4ZK	PX	10	Bypass Left Common Iliac Artery to Bilateral Femoral Arteries, Percutaneous Endoscopic Approach
INCL: High risk of CV event 3 - Peripheral artery disease (Lower-extermity endarterectomy, stenting, angioplasty, or atherectomy OR Lower-extremity bypass)	041E09H	PX	10	Bypass Right Internal Iliac Artery to Right Femoral Artery with Autologous Venous Tissue, Open Approach
INCL: High risk of CV event 3 - Peripheral artery disease (Lower-extermity endarterectomy, stenting, angioplasty, or atherectomy OR Lower-extremity bypass)	041E09J	PX	10	Bypass Right Internal Iliac Artery to Left Femoral Artery with Autologous Venous Tissue, Open Approach
INCL: High risk of CV event 3 - Peripheral artery disease (Lower-extermity endarterectomy, stenting, angioplasty, or atherectomy OR Lower-extremity bypass)	041E09K	PX	10	Bypass Right Internal Iliac Artery to Bilateral Femoral Arteries with Autologous Venous Tissue, Open Approach
INCL: High risk of CV event 3 - Peripheral artery disease (Lower-extermity endarterectomy, stenting, angioplasty, or atherectomy OR Lower-extremity bypass)	041E0AH	PX	10	Bypass Right Internal Iliac Artery to Right Femoral Artery with Autologous Arterial Tissue, Open Approach
INCL: High risk of CV event 3 - Peripheral artery disease (Lower-extermity endarterectomy, stenting, angioplasty, or atherectomy OR Lower-extremity bypass)	041E0AJ	PX	10	Bypass Right Internal Iliac Artery to Left Femoral Artery with Autologous Arterial Tissue, Open Approach
INCL: High risk of CV event 3 - Peripheral artery disease (Lower-extermity endarterectomy, stenting, angioplasty, or atherectomy OR Lower-extremity bypass)	041E0AK	PX	10	Bypass Right Internal Iliac Artery to Bilateral Femoral Arteries with Autologous Arterial Tissue, Open Approach
INCL: High risk of CV event 3 - Peripheral artery disease (Lower-extermity endarterectomy, stenting, angioplasty, or atherectomy OR Lower-extremity bypass)	041E0JH	PX	10	Bypass Right Internal Iliac Artery to Right Femoral Artery with Synthetic Substitute, Open Approach
INCL: High risk of CV event 3 - Peripheral artery disease (Lower-extermity endarterectomy, stenting, angioplasty, or atherectomy OR Lower-extremity bypass)	041E0JJ	PX	10	Bypass Right Internal Iliac Artery to Left Femoral Artery with Synthetic Substitute, Open Approach
INCL: High risk of CV event 3 - Peripheral artery disease (Lower-extermity endarterectomy, stenting, angioplasty, or atherectomy OR Lower-extremity bypass)	041E0JK	PX	10	Bypass Right Internal Iliac Artery to Bilateral Femoral Arteries with Synthetic Substitute, Open Approach
INCL: High risk of CV event 3 - Peripheral artery disease (Lower-extermity endarterectomy, stenting, angioplasty, or atherectomy OR Lower-extremity bypass)	041E0KH	PX	10	Bypass Right Internal Iliac Artery to Right Femoral Artery with Nonautologous Tissue Substitute, Open Approach
INCL: High risk of CV event 3 - Peripheral artery disease (Lower-extermity endarterectomy, stenting, angioplasty, or atherectomy OR Lower-extremity bypass)	041E0KJ	PX	10	Bypass Right Internal Iliac Artery to Left Femoral Artery with Nonautologous Tissue Substitute, Open Approach
INCL: High risk of CV event 3 - Peripheral artery disease (Lower-extermity endarterectomy, stenting, angioplasty, or atherectomy OR Lower-extremity bypass)	041E0KK	PX	10	Bypass Right Internal Iliac Artery to Bilateral Femoral Arteries with Nonautologous Tissue Substitute, Open Approach
INCL: High risk of CV event 3 - Peripheral artery disease (Lower-extermity endarterectomy, stenting, angioplasty, or atherectomy OR Lower-extremity bypass)	041E0ZH	PX	10	Bypass Right Internal Iliac Artery to Right Femoral Artery, Open Approach
INCL: High risk of CV event 3 - Peripheral artery disease (Lower-extermity endarterectomy, stenting, angioplasty, or atherectomy OR Lower-extremity bypass)	041E0ZJ	PX	10	Bypass Right Internal Iliac Artery to Left Femoral Artery, Open Approach
INCL: High risk of CV event 3 - Peripheral artery disease (Lower-extermity endarterectomy, stenting, angioplasty, or atherectomy OR Lower-extremity bypass)	041E0ZK	PX	10	Bypass Right Internal Iliac Artery to Bilateral Femoral Arteries, Open Approach
INCL: High risk of CV event 3 - Peripheral artery disease (Lower-extermity endarterectomy, stenting, angioplasty, or atherectomy OR Lower-extremity bypass)	041E49H	PX	10	Bypass Right Internal Iliac Artery to Right Femoral Artery with Autologous Venous Tissue, Percutaneous Endoscopic Approach
INCL: High risk of CV event 3 - Peripheral artery disease (Lower-extermity endarterectomy, stenting, angioplasty, or atherectomy OR Lower-extremity bypass)	041E49J	PX	10	Bypass Right Internal Iliac Artery to Left Femoral Artery with Autologous Venous Tissue, Percutaneous Endoscopic Approach
INCL: High risk of CV event 3 - Peripheral artery disease (Lower-extermity endarterectomy, stenting, angioplasty, or atherectomy OR Lower-extremity bypass)	041E49K	PX	10	Bypass Right Internal Iliac Artery to Bilateral Femoral Arteries with Autologous Venous Tissue, Percutaneous Endoscopic Approach
INCL: High risk of CV event 3 - Peripheral artery disease (Lower-extermity endarterectomy, stenting, angioplasty, or atherectomy OR Lower-extremity bypass)	041E4AH	PX	10	Bypass Right Internal Iliac Artery to Right Femoral Artery with Autologous Arterial Tissue, Percutaneous Endoscopic Approach
INCL: High risk of CV event 3 - Peripheral artery disease (Lower-extermity endarterectomy, stenting, angioplasty, or atherectomy OR Lower-extremity bypass)	041E4AJ	PX	10	Bypass Right Internal Iliac Artery to Left Femoral Artery with Autologous Arterial Tissue, Percutaneous Endoscopic Approach
INCL: High risk of CV event 3 - Peripheral artery disease (Lower-extermity endarterectomy, stenting, angioplasty, or atherectomy OR Lower-extremity bypass)	041E4AK	PX	10	Bypass Right Internal Iliac Artery to Bilateral Femoral Arteries with Autologous Arterial Tissue, Percutaneous Endoscopic Approach
INCL: High risk of CV event 3 - Peripheral artery disease (Lower-extermity endarterectomy, stenting, angioplasty, or atherectomy OR Lower-extremity bypass)	041E4JH	PX	10	Bypass Right Internal Iliac Artery to Right Femoral Artery with Synthetic Substitute, Percutaneous Endoscopic Approach
INCL: High risk of CV event 3 - Peripheral artery disease (Lower-extermity endarterectomy, stenting, angioplasty, or atherectomy OR Lower-extremity bypass)	041E4JJ	PX	10	Bypass Right Internal Iliac Artery to Left Femoral Artery with Synthetic Substitute, Percutaneous Endoscopic Approach
INCL: High risk of CV event 3 - Peripheral artery disease (Lower-extermity endarterectomy, stenting, angioplasty, or atherectomy OR Lower-extremity bypass)	041E4JK	PX	10	Bypass Right Internal Iliac Artery to Bilateral Femoral Arteries with Synthetic Substitute, Percutaneous Endoscopic Approach
INCL: High risk of CV event 3 - Peripheral artery disease (Lower-extermity endarterectomy, stenting, angioplasty, or atherectomy OR Lower-extremity bypass)	041E4KH	PX	10	Bypass Right Internal Iliac Artery to Right Femoral Artery with Nonautologous Tissue Substitute, Percutaneous Endoscopic Approach
INCL: High risk of CV event 3 - Peripheral artery disease (Lower-extermity endarterectomy, stenting, angioplasty, or atherectomy OR Lower-extremity bypass)	041E4KJ	PX	10	Bypass Right Internal Iliac Artery to Left Femoral Artery with Nonautologous Tissue Substitute, Percutaneous Endoscopic Approach
INCL: High risk of CV event 3 - Peripheral artery disease (Lower-extermity endarterectomy, stenting, angioplasty, or atherectomy OR Lower-extremity bypass)	041E4KK	PX	10	Bypass Right Internal Iliac Artery to Bilateral Femoral Arteries with Nonautologous Tissue Substitute, Percutaneous Endoscopic Approach
INCL: High risk of CV event 3 - Peripheral artery disease (Lower-extermity endarterectomy, stenting, angioplasty, or atherectomy OR Lower-extremity bypass)	041E4ZH	PX	10	Bypass Right Internal Iliac Artery to Right Femoral Artery, Percutaneous Endoscopic Approach
INCL: High risk of CV event 3 - Peripheral artery disease (Lower-extermity endarterectomy, stenting, angioplasty, or atherectomy OR Lower-extremity bypass)	041E4ZJ	PX	10	Bypass Right Internal Iliac Artery to Left Femoral Artery, Percutaneous Endoscopic Approach
INCL: High risk of CV event 3 - Peripheral artery disease (Lower-extermity endarterectomy, stenting, angioplasty, or atherectomy OR Lower-extremity bypass)	041E4ZK	PX	10	Bypass Right Internal Iliac Artery to Bilateral Femoral Arteries, Percutaneous Endoscopic Approach
INCL: High risk of CV event 3 - Peripheral artery disease (Lower-extermity endarterectomy, stenting, angioplasty, or atherectomy OR Lower-extremity bypass)	041F09H	PX	10	Bypass Left Internal Iliac Artery to Right Femoral Artery with Autologous Venous Tissue, Open Approach
INCL: High risk of CV event 3 - Peripheral artery disease (Lower-extermity endarterectomy, stenting, angioplasty, or atherectomy OR Lower-extremity bypass)	041F09J	PX	10	Bypass Left Internal Iliac Artery to Left Femoral Artery with Autologous Venous Tissue, Open Approach
INCL: High risk of CV event 3 - Peripheral artery disease (Lower-extermity endarterectomy, stenting, angioplasty, or atherectomy OR Lower-extremity bypass)	041F09K	PX	10	Bypass Left Internal Iliac Artery to Bilateral Femoral Arteries with Autologous Venous Tissue, Open Approach
INCL: High risk of CV event 3 - Peripheral artery disease (Lower-extermity endarterectomy, stenting, angioplasty, or atherectomy OR Lower-extremity bypass)	041F0AH	PX	10	Bypass Left Internal Iliac Artery to Right Femoral Artery with Autologous Arterial Tissue, Open Approach
INCL: High risk of CV event 3 - Peripheral artery disease (Lower-extermity endarterectomy, stenting, angioplasty, or atherectomy OR Lower-extremity bypass)	041F0AJ	PX	10	Bypass Left Internal Iliac Artery to Left Femoral Artery with Autologous Arterial Tissue, Open Approach
INCL: High risk of CV event 3 - Peripheral artery disease (Lower-extermity endarterectomy, stenting, angioplasty, or atherectomy OR Lower-extremity bypass)	041F0AK	PX	10	Bypass Left Internal Iliac Artery to Bilateral Femoral Arteries with Autologous Arterial Tissue, Open Approach
INCL: High risk of CV event 3 - Peripheral artery disease (Lower-extermity endarterectomy, stenting, angioplasty, or atherectomy OR Lower-extremity bypass)	041F0JH	PX	10	Bypass Left Internal Iliac Artery to Right Femoral Artery with Synthetic Substitute, Open Approach
INCL: High risk of CV event 3 - Peripheral artery disease (Lower-extermity endarterectomy, stenting, angioplasty, or atherectomy OR Lower-extremity bypass)	041F0JJ	PX	10	Bypass Left Internal Iliac Artery to Left Femoral Artery with Synthetic Substitute, Open Approach
INCL: High risk of CV event 3 - Peripheral artery disease (Lower-extermity endarterectomy, stenting, angioplasty, or atherectomy OR Lower-extremity bypass)	041F0JK	PX	10	Bypass Left Internal Iliac Artery to Bilateral Femoral Arteries with Synthetic Substitute, Open Approach
INCL: High risk of CV event 3 - Peripheral artery disease (Lower-extermity endarterectomy, stenting, angioplasty, or atherectomy OR Lower-extremity bypass)	041F0KH	PX	10	Bypass Left Internal Iliac Artery to Right Femoral Artery with Nonautologous Tissue Substitute, Open Approach
INCL: High risk of CV event 3 - Peripheral artery disease (Lower-extermity endarterectomy, stenting, angioplasty, or atherectomy OR Lower-extremity bypass)	041F0KJ	PX	10	Bypass Left Internal Iliac Artery to Left Femoral Artery with Nonautologous Tissue Substitute, Open Approach
INCL: High risk of CV event 3 - Peripheral artery disease (Lower-extermity endarterectomy, stenting, angioplasty, or atherectomy OR Lower-extremity bypass)	041F0KK	PX	10	Bypass Left Internal Iliac Artery to Bilateral Femoral Arteries with Nonautologous Tissue Substitute, Open Approach
INCL: High risk of CV event 3 - Peripheral artery disease (Lower-extermity endarterectomy, stenting, angioplasty, or atherectomy OR Lower-extremity bypass)	041F0ZH	PX	10	Bypass Left Internal Iliac Artery to Right Femoral Artery, Open Approach
INCL: High risk of CV event 3 - Peripheral artery disease (Lower-extermity endarterectomy, stenting, angioplasty, or atherectomy OR Lower-extremity bypass)	041F0ZJ	PX	10	Bypass Left Internal Iliac Artery to Left Femoral Artery, Open Approach
INCL: High risk of CV event 3 - Peripheral artery disease (Lower-extermity endarterectomy, stenting, angioplasty, or atherectomy OR Lower-extremity bypass)	041F0ZK	PX	10	Bypass Left Internal Iliac Artery to Bilateral Femoral Arteries, Open Approach
INCL: High risk of CV event 3 - Peripheral artery disease (Lower-extermity endarterectomy, stenting, angioplasty, or atherectomy OR Lower-extremity bypass)	041F49H	PX	10	Bypass Left Internal Iliac Artery to Right Femoral Artery with Autologous Venous Tissue, Percutaneous Endoscopic Approach
INCL: High risk of CV event 3 - Peripheral artery disease (Lower-extermity endarterectomy, stenting, angioplasty, or atherectomy OR Lower-extremity bypass)	041F49J	PX	10	Bypass Left Internal Iliac Artery to Left Femoral Artery with Autologous Venous Tissue, Percutaneous Endoscopic Approach
INCL: High risk of CV event 3 - Peripheral artery disease (Lower-extermity endarterectomy, stenting, angioplasty, or atherectomy OR Lower-extremity bypass)	041F49K	PX	10	Bypass Left Internal Iliac Artery to Bilateral Femoral Arteries with Autologous Venous Tissue, Percutaneous Endoscopic Approach
INCL: High risk of CV event 3 - Peripheral artery disease (Lower-extermity endarterectomy, stenting, angioplasty, or atherectomy OR Lower-extremity bypass)	041F4AH	PX	10	Bypass Left Internal Iliac Artery to Right Femoral Artery with Autologous Arterial Tissue, Percutaneous Endoscopic Approach
INCL: High risk of CV event 3 - Peripheral artery disease (Lower-extermity endarterectomy, stenting, angioplasty, or atherectomy OR Lower-extremity bypass)	041F4AJ	PX	10	Bypass Left Internal Iliac Artery to Left Femoral Artery with Autologous Arterial Tissue, Percutaneous Endoscopic Approach
INCL: High risk of CV event 3 - Peripheral artery disease (Lower-extermity endarterectomy, stenting, angioplasty, or atherectomy OR Lower-extremity bypass)	041F4AK	PX	10	Bypass Left Internal Iliac Artery to Bilateral Femoral Arteries with Autologous Arterial Tissue, Percutaneous Endoscopic Approach
INCL: High risk of CV event 3 - Peripheral artery disease (Lower-extermity endarterectomy, stenting, angioplasty, or atherectomy OR Lower-extremity bypass)	041F4JH	PX	10	Bypass Left Internal Iliac Artery to Right Femoral Artery with Synthetic Substitute, Percutaneous Endoscopic Approach
INCL: High risk of CV event 3 - Peripheral artery disease (Lower-extermity endarterectomy, stenting, angioplasty, or atherectomy OR Lower-extremity bypass)	041F4JJ	PX	10	Bypass Left Internal Iliac Artery to Left Femoral Artery with Synthetic Substitute, Percutaneous Endoscopic Approach
INCL: High risk of CV event 3 - Peripheral artery disease (Lower-extermity endarterectomy, stenting, angioplasty, or atherectomy OR Lower-extremity bypass)	041F4JK	PX	10	Bypass Left Internal Iliac Artery to Bilateral Femoral Arteries with Synthetic Substitute, Percutaneous Endoscopic Approach
INCL: High risk of CV event 3 - Peripheral artery disease (Lower-extermity endarterectomy, stenting, angioplasty, or atherectomy OR Lower-extremity bypass)	041F4KH	PX	10	Bypass Left Internal Iliac Artery to Right Femoral Artery with Nonautologous Tissue Substitute, Percutaneous Endoscopic Approach
INCL: High risk of CV event 3 - Peripheral artery disease (Lower-extermity endarterectomy, stenting, angioplasty, or atherectomy OR Lower-extremity bypass)	041F4KJ	PX	10	Bypass Left Internal Iliac Artery to Left Femoral Artery with Nonautologous Tissue Substitute, Percutaneous Endoscopic Approach
INCL: High risk of CV event 3 - Peripheral artery disease (Lower-extermity endarterectomy, stenting, angioplasty, or atherectomy OR Lower-extremity bypass)	041F4KK	PX	10	Bypass Left Internal Iliac Artery to Bilateral Femoral Arteries with Nonautologous Tissue Substitute, Percutaneous Endoscopic Approach
INCL: High risk of CV event 3 - Peripheral artery disease (Lower-extermity endarterectomy, stenting, angioplasty, or atherectomy OR Lower-extremity bypass)	041F4ZH	PX	10	Bypass Left Internal Iliac Artery to Right Femoral Artery, Percutaneous Endoscopic Approach
INCL: High risk of CV event 3 - Peripheral artery disease (Lower-extermity endarterectomy, stenting, angioplasty, or atherectomy OR Lower-extremity bypass)	041F4ZJ	PX	10	Bypass Left Internal Iliac Artery to Left Femoral Artery, Percutaneous Endoscopic Approach
INCL: High risk of CV event 3 - Peripheral artery disease (Lower-extermity endarterectomy, stenting, angioplasty, or atherectomy OR Lower-extremity bypass)	041F4ZK	PX	10	Bypass Left Internal Iliac Artery to Bilateral Femoral Arteries, Percutaneous Endoscopic Approach
INCL: High risk of CV event 3 - Peripheral artery disease (Lower-extermity endarterectomy, stenting, angioplasty, or atherectomy OR Lower-extremity bypass)	041H09H	PX	10	Bypass Right External Iliac Artery to Right Femoral Artery with Autologous Venous Tissue, Open Approach
INCL: High risk of CV event 3 - Peripheral artery disease (Lower-extermity endarterectomy, stenting, angioplasty, or atherectomy OR Lower-extremity bypass)	041H09J	PX	10	Bypass Right External Iliac Artery to Left Femoral Artery with Autologous Venous Tissue, Open Approach
INCL: High risk of CV event 3 - Peripheral artery disease (Lower-extermity endarterectomy, stenting, angioplasty, or atherectomy OR Lower-extremity bypass)	041H09K	PX	10	Bypass Right External Iliac Artery to Bilateral Femoral Arteries with Autologous Venous Tissue, Open Approach
INCL: High risk of CV event 3 - Peripheral artery disease (Lower-extermity endarterectomy, stenting, angioplasty, or atherectomy OR Lower-extremity bypass)	041H0AH	PX	10	Bypass Right External Iliac Artery to Right Femoral Artery with Autologous Arterial Tissue, Open Approach
INCL: High risk of CV event 3 - Peripheral artery disease (Lower-extermity endarterectomy, stenting, angioplasty, or atherectomy OR Lower-extremity bypass)	041H0AJ	PX	10	Bypass Right External Iliac Artery to Left Femoral Artery with Autologous Arterial Tissue, Open Approach
INCL: High risk of CV event 3 - Peripheral artery disease (Lower-extermity endarterectomy, stenting, angioplasty, or atherectomy OR Lower-extremity bypass)	041H0AK	PX	10	Bypass Right External Iliac Artery to Bilateral Femoral Arteries with Autologous Arterial Tissue, Open Approach
INCL: High risk of CV event 3 - Peripheral artery disease (Lower-extermity endarterectomy, stenting, angioplasty, or atherectomy OR Lower-extremity bypass)	041H0JH	PX	10	Bypass Right External Iliac Artery to Right Femoral Artery with Synthetic Substitute, Open Approach
INCL: High risk of CV event 3 - Peripheral artery disease (Lower-extermity endarterectomy, stenting, angioplasty, or atherectomy OR Lower-extremity bypass)	041H0JJ	PX	10	Bypass Right External Iliac Artery to Left Femoral Artery with Synthetic Substitute, Open Approach
INCL: High risk of CV event 3 - Peripheral artery disease (Lower-extermity endarterectomy, stenting, angioplasty, or atherectomy OR Lower-extremity bypass)	041H0JK	PX	10	Bypass Right External Iliac Artery to Bilateral Femoral Arteries with Synthetic Substitute, Open Approach
INCL: High risk of CV event 3 - Peripheral artery disease (Lower-extermity endarterectomy, stenting, angioplasty, or atherectomy OR Lower-extremity bypass)	041H0KH	PX	10	Bypass Right External Iliac Artery to Right Femoral Artery with Nonautologous Tissue Substitute, Open Approach
INCL: High risk of CV event 3 - Peripheral artery disease (Lower-extermity endarterectomy, stenting, angioplasty, or atherectomy OR Lower-extremity bypass)	041H0KJ	PX	10	Bypass Right External Iliac Artery to Left Femoral Artery with Nonautologous Tissue Substitute, Open Approach
INCL: High risk of CV event 3 - Peripheral artery disease (Lower-extermity endarterectomy, stenting, angioplasty, or atherectomy OR Lower-extremity bypass)	041H0KK	PX	10	Bypass Right External Iliac Artery to Bilateral Femoral Arteries with Nonautologous Tissue Substitute, Open Approach
INCL: High risk of CV event 3 - Peripheral artery disease (Lower-extermity endarterectomy, stenting, angioplasty, or atherectomy OR Lower-extremity bypass)	041H0ZH	PX	10	Bypass Right External Iliac Artery to Right Femoral Artery, Open Approach
INCL: High risk of CV event 3 - Peripheral artery disease (Lower-extermity endarterectomy, stenting, angioplasty, or atherectomy OR Lower-extremity bypass)	041H0ZJ	PX	10	Bypass Right External Iliac Artery to Left Femoral Artery, Open Approach
INCL: High risk of CV event 3 - Peripheral artery disease (Lower-extermity endarterectomy, stenting, angioplasty, or atherectomy OR Lower-extremity bypass)	041H0ZK	PX	10	Bypass Right External Iliac Artery to Bilateral Femoral Arteries, Open Approach
INCL: High risk of CV event 3 - Peripheral artery disease (Lower-extermity endarterectomy, stenting, angioplasty, or atherectomy OR Lower-extremity bypass)	041H49H	PX	10	Bypass Right External Iliac Artery to Right Femoral Artery with Autologous Venous Tissue, Percutaneous Endoscopic Approach
INCL: High risk of CV event 3 - Peripheral artery disease (Lower-extermity endarterectomy, stenting, angioplasty, or atherectomy OR Lower-extremity bypass)	041H49J	PX	10	Bypass Right External Iliac Artery to Left Femoral Artery with Autologous Venous Tissue, Percutaneous Endoscopic Approach
INCL: High risk of CV event 3 - Peripheral artery disease (Lower-extermity endarterectomy, stenting, angioplasty, or atherectomy OR Lower-extremity bypass)	041H49K	PX	10	Bypass Right External Iliac Artery to Bilateral Femoral Arteries with Autologous Venous Tissue, Percutaneous Endoscopic Approach
INCL: High risk of CV event 3 - Peripheral artery disease (Lower-extermity endarterectomy, stenting, angioplasty, or atherectomy OR Lower-extremity bypass)	041H4AH	PX	10	Bypass Right External Iliac Artery to Right Femoral Artery with Autologous Arterial Tissue, Percutaneous Endoscopic Approach
INCL: High risk of CV event 3 - Peripheral artery disease (Lower-extermity endarterectomy, stenting, angioplasty, or atherectomy OR Lower-extremity bypass)	041H4AJ	PX	10	Bypass Right External Iliac Artery to Left Femoral Artery with Autologous Arterial Tissue, Percutaneous Endoscopic Approach
INCL: High risk of CV event 3 - Peripheral artery disease (Lower-extermity endarterectomy, stenting, angioplasty, or atherectomy OR Lower-extremity bypass)	041H4AK	PX	10	Bypass Right External Iliac Artery to Bilateral Femoral Arteries with Autologous Arterial Tissue, Percutaneous Endoscopic Approach
INCL: High risk of CV event 3 - Peripheral artery disease (Lower-extermity endarterectomy, stenting, angioplasty, or atherectomy OR Lower-extremity bypass)	041H4JH	PX	10	Bypass Right External Iliac Artery to Right Femoral Artery with Synthetic Substitute, Percutaneous Endoscopic Approach
INCL: High risk of CV event 3 - Peripheral artery disease (Lower-extermity endarterectomy, stenting, angioplasty, or atherectomy OR Lower-extremity bypass)	041H4JJ	PX	10	Bypass Right External Iliac Artery to Left Femoral Artery with Synthetic Substitute, Percutaneous Endoscopic Approach
INCL: High risk of CV event 3 - Peripheral artery disease (Lower-extermity endarterectomy, stenting, angioplasty, or atherectomy OR Lower-extremity bypass)	041H4JK	PX	10	Bypass Right External Iliac Artery to Bilateral Femoral Arteries with Synthetic Substitute, Percutaneous Endoscopic Approach
INCL: High risk of CV event 3 - Peripheral artery disease (Lower-extermity endarterectomy, stenting, angioplasty, or atherectomy OR Lower-extremity bypass)	041H4KH	PX	10	Bypass Right External Iliac Artery to Right Femoral Artery with Nonautologous Tissue Substitute, Percutaneous Endoscopic Approach
INCL: High risk of CV event 3 - Peripheral artery disease (Lower-extermity endarterectomy, stenting, angioplasty, or atherectomy OR Lower-extremity bypass)	041H4KJ	PX	10	Bypass Right External Iliac Artery to Left Femoral Artery with Nonautologous Tissue Substitute, Percutaneous Endoscopic Approach
INCL: High risk of CV event 3 - Peripheral artery disease (Lower-extermity endarterectomy, stenting, angioplasty, or atherectomy OR Lower-extremity bypass)	041H4KK	PX	10	Bypass Right External Iliac Artery to Bilateral Femoral Arteries with Nonautologous Tissue Substitute, Percutaneous Endoscopic Approach
INCL: High risk of CV event 3 - Peripheral artery disease (Lower-extermity endarterectomy, stenting, angioplasty, or atherectomy OR Lower-extremity bypass)	041H4ZH	PX	10	Bypass Right External Iliac Artery to Right Femoral Artery, Percutaneous Endoscopic Approach
INCL: High risk of CV event 3 - Peripheral artery disease (Lower-extermity endarterectomy, stenting, angioplasty, or atherectomy OR Lower-extremity bypass)	041H4ZJ	PX	10	Bypass Right External Iliac Artery to Left Femoral Artery, Percutaneous Endoscopic Approach
INCL: High risk of CV event 3 - Peripheral artery disease (Lower-extermity endarterectomy, stenting, angioplasty, or atherectomy OR Lower-extremity bypass)	041H4ZK	PX	10	Bypass Right External Iliac Artery to Bilateral Femoral Arteries, Percutaneous Endoscopic Approach
INCL: High risk of CV event 3 - Peripheral artery disease (Lower-extermity endarterectomy, stenting, angioplasty, or atherectomy OR Lower-extremity bypass)	041J09H	PX	10	Bypass Left External Iliac Artery to Right Femoral Artery with Autologous Venous Tissue, Open Approach
INCL: High risk of CV event 3 - Peripheral artery disease (Lower-extermity endarterectomy, stenting, angioplasty, or atherectomy OR Lower-extremity bypass)	041J09J	PX	10	Bypass Left External Iliac Artery to Left Femoral Artery with Autologous Venous Tissue, Open Approach
INCL: High risk of CV event 3 - Peripheral artery disease (Lower-extermity endarterectomy, stenting, angioplasty, or atherectomy OR Lower-extremity bypass)	041J09K	PX	10	Bypass Left External Iliac Artery to Bilateral Femoral Arteries with Autologous Venous Tissue, Open Approach
INCL: High risk of CV event 3 - Peripheral artery disease (Lower-extermity endarterectomy, stenting, angioplasty, or atherectomy OR Lower-extremity bypass)	041J0AH	PX	10	Bypass Left External Iliac Artery to Right Femoral Artery with Autologous Arterial Tissue, Open Approach
INCL: High risk of CV event 3 - Peripheral artery disease (Lower-extermity endarterectomy, stenting, angioplasty, or atherectomy OR Lower-extremity bypass)	041J0AJ	PX	10	Bypass Left External Iliac Artery to Left Femoral Artery with Autologous Arterial Tissue, Open Approach
INCL: High risk of CV event 3 - Peripheral artery disease (Lower-extermity endarterectomy, stenting, angioplasty, or atherectomy OR Lower-extremity bypass)	041J0AK	PX	10	Bypass Left External Iliac Artery to Bilateral Femoral Arteries with Autologous Arterial Tissue, Open Approach
INCL: High risk of CV event 3 - Peripheral artery disease (Lower-extermity endarterectomy, stenting, angioplasty, or atherectomy OR Lower-extremity bypass)	041J0JH	PX	10	Bypass Left External Iliac Artery to Right Femoral Artery with Synthetic Substitute, Open Approach
INCL: High risk of CV event 3 - Peripheral artery disease (Lower-extermity endarterectomy, stenting, angioplasty, or atherectomy OR Lower-extremity bypass)	041J0JJ	PX	10	Bypass Left External Iliac Artery to Left Femoral Artery with Synthetic Substitute, Open Approach
INCL: High risk of CV event 3 - Peripheral artery disease (Lower-extermity endarterectomy, stenting, angioplasty, or atherectomy OR Lower-extremity bypass)	041J0JK	PX	10	Bypass Left External Iliac Artery to Bilateral Femoral Arteries with Synthetic Substitute, Open Approach
INCL: High risk of CV event 3 - Peripheral artery disease (Lower-extermity endarterectomy, stenting, angioplasty, or atherectomy OR Lower-extremity bypass)	041J0KH	PX	10	Bypass Left External Iliac Artery to Right Femoral Artery with Nonautologous Tissue Substitute, Open Approach
INCL: High risk of CV event 3 - Peripheral artery disease (Lower-extermity endarterectomy, stenting, angioplasty, or atherectomy OR Lower-extremity bypass)	041J0KJ	PX	10	Bypass Left External Iliac Artery to Left Femoral Artery with Nonautologous Tissue Substitute, Open Approach
INCL: High risk of CV event 3 - Peripheral artery disease (Lower-extermity endarterectomy, stenting, angioplasty, or atherectomy OR Lower-extremity bypass)	041J0KK	PX	10	Bypass Left External Iliac Artery to Bilateral Femoral Arteries with Nonautologous Tissue Substitute, Open Approach
INCL: High risk of CV event 3 - Peripheral artery disease (Lower-extermity endarterectomy, stenting, angioplasty, or atherectomy OR Lower-extremity bypass)	041J0ZH	PX	10	Bypass Left External Iliac Artery to Right Femoral Artery, Open Approach
INCL: High risk of CV event 3 - Peripheral artery disease (Lower-extermity endarterectomy, stenting, angioplasty, or atherectomy OR Lower-extremity bypass)	041J0ZJ	PX	10	Bypass Left External Iliac Artery to Left Femoral Artery, Open Approach
INCL: High risk of CV event 3 - Peripheral artery disease (Lower-extermity endarterectomy, stenting, angioplasty, or atherectomy OR Lower-extremity bypass)	041J0ZK	PX	10	Bypass Left External Iliac Artery to Bilateral Femoral Arteries, Open Approach
INCL: High risk of CV event 3 - Peripheral artery disease (Lower-extermity endarterectomy, stenting, angioplasty, or atherectomy OR Lower-extremity bypass)	041J49H	PX	10	Bypass Left External Iliac Artery to Right Femoral Artery with Autologous Venous Tissue, Percutaneous Endoscopic Approach
INCL: High risk of CV event 3 - Peripheral artery disease (Lower-extermity endarterectomy, stenting, angioplasty, or atherectomy OR Lower-extremity bypass)	041J49J	PX	10	Bypass Left External Iliac Artery to Left Femoral Artery with Autologous Venous Tissue, Percutaneous Endoscopic Approach
INCL: High risk of CV event 3 - Peripheral artery disease (Lower-extermity endarterectomy, stenting, angioplasty, or atherectomy OR Lower-extremity bypass)	041J49K	PX	10	Bypass Left External Iliac Artery to Bilateral Femoral Arteries with Autologous Venous Tissue, Percutaneous Endoscopic Approach
INCL: High risk of CV event 3 - Peripheral artery disease (Lower-extermity endarterectomy, stenting, angioplasty, or atherectomy OR Lower-extremity bypass)	041J4AH	PX	10	Bypass Left External Iliac Artery to Right Femoral Artery with Autologous Arterial Tissue, Percutaneous Endoscopic Approach
INCL: High risk of CV event 3 - Peripheral artery disease (Lower-extermity endarterectomy, stenting, angioplasty, or atherectomy OR Lower-extremity bypass)	041J4AJ	PX	10	Bypass Left External Iliac Artery to Left Femoral Artery with Autologous Arterial Tissue, Percutaneous Endoscopic Approach
INCL: High risk of CV event 3 - Peripheral artery disease (Lower-extermity endarterectomy, stenting, angioplasty, or atherectomy OR Lower-extremity bypass)	041J4AK	PX	10	Bypass Left External Iliac Artery to Bilateral Femoral Arteries with Autologous Arterial Tissue, Percutaneous Endoscopic Approach
INCL: High risk of CV event 3 - Peripheral artery disease (Lower-extermity endarterectomy, stenting, angioplasty, or atherectomy OR Lower-extremity bypass)	041J4JH	PX	10	Bypass Left External Iliac Artery to Right Femoral Artery with Synthetic Substitute, Percutaneous Endoscopic Approach
INCL: High risk of CV event 3 - Peripheral artery disease (Lower-extermity endarterectomy, stenting, angioplasty, or atherectomy OR Lower-extremity bypass)	041J4JJ	PX	10	Bypass Left External Iliac Artery to Left Femoral Artery with Synthetic Substitute, Percutaneous Endoscopic Approach
INCL: High risk of CV event 3 - Peripheral artery disease (Lower-extermity endarterectomy, stenting, angioplasty, or atherectomy OR Lower-extremity bypass)	041J4JK	PX	10	Bypass Left External Iliac Artery to Bilateral Femoral Arteries with Synthetic Substitute, Percutaneous Endoscopic Approach
INCL: High risk of CV event 3 - Peripheral artery disease (Lower-extermity endarterectomy, stenting, angioplasty, or atherectomy OR Lower-extremity bypass)	041J4KH	PX	10	Bypass Left External Iliac Artery to Right Femoral Artery with Nonautologous Tissue Substitute, Percutaneous Endoscopic Approach
INCL: High risk of CV event 3 - Peripheral artery disease (Lower-extermity endarterectomy, stenting, angioplasty, or atherectomy OR Lower-extremity bypass)	041J4KJ	PX	10	Bypass Left External Iliac Artery to Left Femoral Artery with Nonautologous Tissue Substitute, Percutaneous Endoscopic Approach
INCL: High risk of CV event 3 - Peripheral artery disease (Lower-extermity endarterectomy, stenting, angioplasty, or atherectomy OR Lower-extremity bypass)	041J4KK	PX	10	Bypass Left External Iliac Artery to Bilateral Femoral Arteries with Nonautologous Tissue Substitute, Percutaneous Endoscopic Approach
INCL: High risk of CV event 3 - Peripheral artery disease (Lower-extermity endarterectomy, stenting, angioplasty, or atherectomy OR Lower-extremity bypass)	041J4ZH	PX	10	Bypass Left External Iliac Artery to Right Femoral Artery, Percutaneous Endoscopic Approach
INCL: High risk of CV event 3 - Peripheral artery disease (Lower-extermity endarterectomy, stenting, angioplasty, or atherectomy OR Lower-extremity bypass)	041J4ZJ	PX	10	Bypass Left External Iliac Artery to Left Femoral Artery, Percutaneous Endoscopic Approach
INCL: High risk of CV event 3 - Peripheral artery disease (Lower-extermity endarterectomy, stenting, angioplasty, or atherectomy OR Lower-extremity bypass)	041J4ZK	PX	10	Bypass Left External Iliac Artery to Bilateral Femoral Arteries, Percutaneous Endoscopic Approach
INCL: High risk of CV event 3 - Peripheral artery disease (Lower-extermity endarterectomy, stenting, angioplasty, or atherectomy OR Lower-extremity bypass)	041K09H	PX	10	Bypass Right Femoral Artery to Right Femoral Artery with Autologous Venous Tissue, Open Approach
INCL: High risk of CV event 3 - Peripheral artery disease (Lower-extermity endarterectomy, stenting, angioplasty, or atherectomy OR Lower-extremity bypass)	041K09J	PX	10	Bypass Right Femoral Artery to Left Femoral Artery with Autologous Venous Tissue, Open Approach
INCL: High risk of CV event 3 - Peripheral artery disease (Lower-extermity endarterectomy, stenting, angioplasty, or atherectomy OR Lower-extremity bypass)	041K09K	PX	10	Bypass Right Femoral Artery to Bilateral Femoral Arteries with Autologous Venous Tissue, Open Approach
INCL: High risk of CV event 3 - Peripheral artery disease (Lower-extermity endarterectomy, stenting, angioplasty, or atherectomy OR Lower-extremity bypass)	041K09L	PX	10	Bypass Right Femoral Artery to Popliteal Artery with Autologous Venous Tissue, Open Approach
INCL: High risk of CV event 3 - Peripheral artery disease (Lower-extermity endarterectomy, stenting, angioplasty, or atherectomy OR Lower-extremity bypass)	041K09M	PX	10	Bypass Right Femoral Artery to Peroneal Artery with Autologous Venous Tissue, Open Approach
INCL: High risk of CV event 3 - Peripheral artery disease (Lower-extermity endarterectomy, stenting, angioplasty, or atherectomy OR Lower-extremity bypass)	041K09N	PX	10	Bypass Right Femoral Artery to Posterior Tibial Artery with Autologous Venous Tissue, Open Approach
INCL: High risk of CV event 3 - Peripheral artery disease (Lower-extermity endarterectomy, stenting, angioplasty, or atherectomy OR Lower-extremity bypass)	041K09P	PX	10	Bypass Right Femoral Artery to Foot Artery with Autologous Venous Tissue, Open Approach
INCL: High risk of CV event 3 - Peripheral artery disease (Lower-extermity endarterectomy, stenting, angioplasty, or atherectomy OR Lower-extremity bypass)	041K09Q	PX	10	Bypass Right Femoral Artery to Lower Extremity Artery with Autologous Venous Tissue, Open Approach
INCL: High risk of CV event 3 - Peripheral artery disease (Lower-extermity endarterectomy, stenting, angioplasty, or atherectomy OR Lower-extremity bypass)	041K09S	PX	10	Bypass Right Femoral Artery to Lower Extremity Vein with Autologous Venous Tissue, Open Approach
INCL: High risk of CV event 3 - Peripheral artery disease (Lower-extermity endarterectomy, stenting, angioplasty, or atherectomy OR Lower-extremity bypass)	041K0AH	PX	10	Bypass Right Femoral Artery to Right Femoral Artery with Autologous Arterial Tissue, Open Approach
INCL: High risk of CV event 3 - Peripheral artery disease (Lower-extermity endarterectomy, stenting, angioplasty, or atherectomy OR Lower-extremity bypass)	041K0AJ	PX	10	Bypass Right Femoral Artery to Left Femoral Artery with Autologous Arterial Tissue, Open Approach
INCL: High risk of CV event 3 - Peripheral artery disease (Lower-extermity endarterectomy, stenting, angioplasty, or atherectomy OR Lower-extremity bypass)	041K0AK	PX	10	Bypass Right Femoral Artery to Bilateral Femoral Arteries with Autologous Arterial Tissue, Open Approach
INCL: High risk of CV event 3 - Peripheral artery disease (Lower-extermity endarterectomy, stenting, angioplasty, or atherectomy OR Lower-extremity bypass)	041K0AL	PX	10	Bypass Right Femoral Artery to Popliteal Artery with Autologous Arterial Tissue, Open Approach
INCL: High risk of CV event 3 - Peripheral artery disease (Lower-extermity endarterectomy, stenting, angioplasty, or atherectomy OR Lower-extremity bypass)	041K0AM	PX	10	Bypass Right Femoral Artery to Peroneal Artery with Autologous Arterial Tissue, Open Approach
INCL: High risk of CV event 3 - Peripheral artery disease (Lower-extermity endarterectomy, stenting, angioplasty, or atherectomy OR Lower-extremity bypass)	041K0AN	PX	10	Bypass Right Femoral Artery to Posterior Tibial Artery with Autologous Arterial Tissue, Open Approach
INCL: High risk of CV event 3 - Peripheral artery disease (Lower-extermity endarterectomy, stenting, angioplasty, or atherectomy OR Lower-extremity bypass)	041K0AP	PX	10	Bypass Right Femoral Artery to Foot Artery with Autologous Arterial Tissue, Open Approach
INCL: High risk of CV event 3 - Peripheral artery disease (Lower-extermity endarterectomy, stenting, angioplasty, or atherectomy OR Lower-extremity bypass)	041K0AQ	PX	10	Bypass Right Femoral Artery to Lower Extremity Artery with Autologous Arterial Tissue, Open Approach
INCL: High risk of CV event 3 - Peripheral artery disease (Lower-extermity endarterectomy, stenting, angioplasty, or atherectomy OR Lower-extremity bypass)	041K0AS	PX	10	Bypass Right Femoral Artery to Lower Extremity Vein with Autologous Arterial Tissue, Open Approach
INCL: High risk of CV event 3 - Peripheral artery disease (Lower-extermity endarterectomy, stenting, angioplasty, or atherectomy OR Lower-extremity bypass)	041K0JH	PX	10	Bypass Right Femoral Artery to Right Femoral Artery with Synthetic Substitute, Open Approach
INCL: High risk of CV event 3 - Peripheral artery disease (Lower-extermity endarterectomy, stenting, angioplasty, or atherectomy OR Lower-extremity bypass)	041K0JJ	PX	10	Bypass Right Femoral Artery to Left Femoral Artery with Synthetic Substitute, Open Approach
INCL: High risk of CV event 3 - Peripheral artery disease (Lower-extermity endarterectomy, stenting, angioplasty, or atherectomy OR Lower-extremity bypass)	041K0JK	PX	10	Bypass Right Femoral Artery to Bilateral Femoral Arteries with Synthetic Substitute, Open Approach
INCL: High risk of CV event 3 - Peripheral artery disease (Lower-extermity endarterectomy, stenting, angioplasty, or atherectomy OR Lower-extremity bypass)	041K0JL	PX	10	Bypass Right Femoral Artery to Popliteal Artery with Synthetic Substitute, Open Approach
INCL: High risk of CV event 3 - Peripheral artery disease (Lower-extermity endarterectomy, stenting, angioplasty, or atherectomy OR Lower-extremity bypass)	041K0JM	PX	10	Bypass Right Femoral Artery to Peroneal Artery with Synthetic Substitute, Open Approach
INCL: High risk of CV event 3 - Peripheral artery disease (Lower-extermity endarterectomy, stenting, angioplasty, or atherectomy OR Lower-extremity bypass)	041K0JN	PX	10	Bypass Right Femoral Artery to Posterior Tibial Artery with Synthetic Substitute, Open Approach
INCL: High risk of CV event 3 - Peripheral artery disease (Lower-extermity endarterectomy, stenting, angioplasty, or atherectomy OR Lower-extremity bypass)	041K0JP	PX	10	Bypass Right Femoral Artery to Foot Artery with Synthetic Substitute, Open Approach
INCL: High risk of CV event 3 - Peripheral artery disease (Lower-extermity endarterectomy, stenting, angioplasty, or atherectomy OR Lower-extremity bypass)	041K0JQ	PX	10	Bypass Right Femoral Artery to Lower Extremity Artery with Synthetic Substitute, Open Approach
INCL: High risk of CV event 3 - Peripheral artery disease (Lower-extermity endarterectomy, stenting, angioplasty, or atherectomy OR Lower-extremity bypass)	041K0JS	PX	10	Bypass Right Femoral Artery to Lower Extremity Vein with Synthetic Substitute, Open Approach
INCL: High risk of CV event 3 - Peripheral artery disease (Lower-extermity endarterectomy, stenting, angioplasty, or atherectomy OR Lower-extremity bypass)	041K0KH	PX	10	Bypass Right Femoral Artery to Right Femoral Artery with Nonautologous Tissue Substitute, Open Approach
INCL: High risk of CV event 3 - Peripheral artery disease (Lower-extermity endarterectomy, stenting, angioplasty, or atherectomy OR Lower-extremity bypass)	041K0KJ	PX	10	Bypass Right Femoral Artery to Left Femoral Artery with Nonautologous Tissue Substitute, Open Approach
INCL: High risk of CV event 3 - Peripheral artery disease (Lower-extermity endarterectomy, stenting, angioplasty, or atherectomy OR Lower-extremity bypass)	041K0KK	PX	10	Bypass Right Femoral Artery to Bilateral Femoral Arteries with Nonautologous Tissue Substitute, Open Approach
INCL: High risk of CV event 3 - Peripheral artery disease (Lower-extermity endarterectomy, stenting, angioplasty, or atherectomy OR Lower-extremity bypass)	041K0KL	PX	10	Bypass Right Femoral Artery to Popliteal Artery with Nonautologous Tissue Substitute, Open Approach
INCL: High risk of CV event 3 - Peripheral artery disease (Lower-extermity endarterectomy, stenting, angioplasty, or atherectomy OR Lower-extremity bypass)	041K0KM	PX	10	Bypass Right Femoral Artery to Peroneal Artery with Nonautologous Tissue Substitute, Open Approach
INCL: High risk of CV event 3 - Peripheral artery disease (Lower-extermity endarterectomy, stenting, angioplasty, or atherectomy OR Lower-extremity bypass)	041K0KN	PX	10	Bypass Right Femoral Artery to Posterior Tibial Artery with Nonautologous Tissue Substitute, Open Approach
INCL: High risk of CV event 3 - Peripheral artery disease (Lower-extermity endarterectomy, stenting, angioplasty, or atherectomy OR Lower-extremity bypass)	041K0KP	PX	10	Bypass Right Femoral Artery to Foot Artery with Nonautologous Tissue Substitute, Open Approach
INCL: High risk of CV event 3 - Peripheral artery disease (Lower-extermity endarterectomy, stenting, angioplasty, or atherectomy OR Lower-extremity bypass)	041K0KQ	PX	10	Bypass Right Femoral Artery to Lower Extremity Artery with Nonautologous Tissue Substitute, Open Approach
INCL: High risk of CV event 3 - Peripheral artery disease (Lower-extermity endarterectomy, stenting, angioplasty, or atherectomy OR Lower-extremity bypass)	041K0KS	PX	10	Bypass Right Femoral Artery to Lower Extremity Vein with Nonautologous Tissue Substitute, Open Approach
INCL: High risk of CV event 3 - Peripheral artery disease (Lower-extermity endarterectomy, stenting, angioplasty, or atherectomy OR Lower-extremity bypass)	041K0ZH	PX	10	Bypass Right Femoral Artery to Right Femoral Artery, Open Approach
INCL: High risk of CV event 3 - Peripheral artery disease (Lower-extermity endarterectomy, stenting, angioplasty, or atherectomy OR Lower-extremity bypass)	041K0ZJ	PX	10	Bypass Right Femoral Artery to Left Femoral Artery, Open Approach
INCL: High risk of CV event 3 - Peripheral artery disease (Lower-extermity endarterectomy, stenting, angioplasty, or atherectomy OR Lower-extremity bypass)	041K0ZK	PX	10	Bypass Right Femoral Artery to Bilateral Femoral Arteries, Open Approach
INCL: High risk of CV event 3 - Peripheral artery disease (Lower-extermity endarterectomy, stenting, angioplasty, or atherectomy OR Lower-extremity bypass)	041K0ZL	PX	10	Bypass Right Femoral Artery to Popliteal Artery, Open Approach
INCL: High risk of CV event 3 - Peripheral artery disease (Lower-extermity endarterectomy, stenting, angioplasty, or atherectomy OR Lower-extremity bypass)	041K0ZM	PX	10	Bypass Right Femoral Artery to Peroneal Artery, Open Approach
INCL: High risk of CV event 3 - Peripheral artery disease (Lower-extermity endarterectomy, stenting, angioplasty, or atherectomy OR Lower-extremity bypass)	041K0ZN	PX	10	Bypass Right Femoral Artery to Posterior Tibial Artery, Open Approach
INCL: High risk of CV event 3 - Peripheral artery disease (Lower-extermity endarterectomy, stenting, angioplasty, or atherectomy OR Lower-extremity bypass)	041K0ZP	PX	10	Bypass Right Femoral Artery to Foot Artery, Open Approach
INCL: High risk of CV event 3 - Peripheral artery disease (Lower-extermity endarterectomy, stenting, angioplasty, or atherectomy OR Lower-extremity bypass)	041K0ZQ	PX	10	Bypass Right Femoral Artery to Lower Extremity Artery, Open Approach
INCL: High risk of CV event 3 - Peripheral artery disease (Lower-extermity endarterectomy, stenting, angioplasty, or atherectomy OR Lower-extremity bypass)	041K0ZS	PX	10	Bypass Right Femoral Artery to Lower Extremity Vein, Open Approach
INCL: High risk of CV event 3 - Peripheral artery disease (Lower-extermity endarterectomy, stenting, angioplasty, or atherectomy OR Lower-extremity bypass)	041K49H	PX	10	Bypass Right Femoral Artery to Right Femoral Artery with Autologous Venous Tissue, Percutaneous Endoscopic Approach
INCL: High risk of CV event 3 - Peripheral artery disease (Lower-extermity endarterectomy, stenting, angioplasty, or atherectomy OR Lower-extremity bypass)	041K49J	PX	10	Bypass Right Femoral Artery to Left Femoral Artery with Autologous Venous Tissue, Percutaneous Endoscopic Approach
INCL: High risk of CV event 3 - Peripheral artery disease (Lower-extermity endarterectomy, stenting, angioplasty, or atherectomy OR Lower-extremity bypass)	041K49K	PX	10	Bypass Right Femoral Artery to Bilateral Femoral Arteries with Autologous Venous Tissue, Percutaneous Endoscopic Approach
INCL: High risk of CV event 3 - Peripheral artery disease (Lower-extermity endarterectomy, stenting, angioplasty, or atherectomy OR Lower-extremity bypass)	041K49L	PX	10	Bypass Right Femoral Artery to Popliteal Artery with Autologous Venous Tissue, Percutaneous Endoscopic Approach
INCL: High risk of CV event 3 - Peripheral artery disease (Lower-extermity endarterectomy, stenting, angioplasty, or atherectomy OR Lower-extremity bypass)	041K49M	PX	10	Bypass Right Femoral Artery to Peroneal Artery with Autologous Venous Tissue, Percutaneous Endoscopic Approach
INCL: High risk of CV event 3 - Peripheral artery disease (Lower-extermity endarterectomy, stenting, angioplasty, or atherectomy OR Lower-extremity bypass)	041K49N	PX	10	Bypass Right Femoral Artery to Posterior Tibial Artery with Autologous Venous Tissue, Percutaneous Endoscopic Approach
INCL: High risk of CV event 3 - Peripheral artery disease (Lower-extermity endarterectomy, stenting, angioplasty, or atherectomy OR Lower-extremity bypass)	041K49P	PX	10	Bypass Right Femoral Artery to Foot Artery with Autologous Venous Tissue, Percutaneous Endoscopic Approach
INCL: High risk of CV event 3 - Peripheral artery disease (Lower-extermity endarterectomy, stenting, angioplasty, or atherectomy OR Lower-extremity bypass)	041K49Q	PX	10	Bypass Right Femoral Artery to Lower Extremity Artery with Autologous Venous Tissue, Percutaneous Endoscopic Approach
INCL: High risk of CV event 3 - Peripheral artery disease (Lower-extermity endarterectomy, stenting, angioplasty, or atherectomy OR Lower-extremity bypass)	041K49S	PX	10	Bypass Right Femoral Artery to Lower Extremity Vein with Autologous Venous Tissue, Percutaneous Endoscopic Approach
INCL: High risk of CV event 3 - Peripheral artery disease (Lower-extermity endarterectomy, stenting, angioplasty, or atherectomy OR Lower-extremity bypass)	041K4AH	PX	10	Bypass Right Femoral Artery to Right Femoral Artery with Autologous Arterial Tissue, Percutaneous Endoscopic Approach
INCL: High risk of CV event 3 - Peripheral artery disease (Lower-extermity endarterectomy, stenting, angioplasty, or atherectomy OR Lower-extremity bypass)	041K4AJ	PX	10	Bypass Right Femoral Artery to Left Femoral Artery with Autologous Arterial Tissue, Percutaneous Endoscopic Approach
INCL: High risk of CV event 3 - Peripheral artery disease (Lower-extermity endarterectomy, stenting, angioplasty, or atherectomy OR Lower-extremity bypass)	041K4AK	PX	10	Bypass Right Femoral Artery to Bilateral Femoral Arteries with Autologous Arterial Tissue, Percutaneous Endoscopic Approach
INCL: High risk of CV event 3 - Peripheral artery disease (Lower-extermity endarterectomy, stenting, angioplasty, or atherectomy OR Lower-extremity bypass)	041K4AL	PX	10	Bypass Right Femoral Artery to Popliteal Artery with Autologous Arterial Tissue, Percutaneous Endoscopic Approach
INCL: High risk of CV event 3 - Peripheral artery disease (Lower-extermity endarterectomy, stenting, angioplasty, or atherectomy OR Lower-extremity bypass)	041K4AM	PX	10	Bypass Right Femoral Artery to Peroneal Artery with Autologous Arterial Tissue, Percutaneous Endoscopic Approach
INCL: High risk of CV event 3 - Peripheral artery disease (Lower-extermity endarterectomy, stenting, angioplasty, or atherectomy OR Lower-extremity bypass)	041K4AN	PX	10	Bypass Right Femoral Artery to Posterior Tibial Artery with Autologous Arterial Tissue, Percutaneous Endoscopic Approach
INCL: High risk of CV event 3 - Peripheral artery disease (Lower-extermity endarterectomy, stenting, angioplasty, or atherectomy OR Lower-extremity bypass)	041K4AP	PX	10	Bypass Right Femoral Artery to Foot Artery with Autologous Arterial Tissue, Percutaneous Endoscopic Approach
INCL: High risk of CV event 3 - Peripheral artery disease (Lower-extermity endarterectomy, stenting, angioplasty, or atherectomy OR Lower-extremity bypass)	041K4AQ	PX	10	Bypass Right Femoral Artery to Lower Extremity Artery with Autologous Arterial Tissue, Percutaneous Endoscopic Approach
INCL: High risk of CV event 3 - Peripheral artery disease (Lower-extermity endarterectomy, stenting, angioplasty, or atherectomy OR Lower-extremity bypass)	041K4AS	PX	10	Bypass Right Femoral Artery to Lower Extremity Vein with Autologous Arterial Tissue, Percutaneous Endoscopic Approach
INCL: High risk of CV event 3 - Peripheral artery disease (Lower-extermity endarterectomy, stenting, angioplasty, or atherectomy OR Lower-extremity bypass)	041K4JH	PX	10	Bypass Right Femoral Artery to Right Femoral Artery with Synthetic Substitute, Percutaneous Endoscopic Approach
INCL: High risk of CV event 3 - Peripheral artery disease (Lower-extermity endarterectomy, stenting, angioplasty, or atherectomy OR Lower-extremity bypass)	041K4JJ	PX	10	Bypass Right Femoral Artery to Left Femoral Artery with Synthetic Substitute, Percutaneous Endoscopic Approach
INCL: High risk of CV event 3 - Peripheral artery disease (Lower-extermity endarterectomy, stenting, angioplasty, or atherectomy OR Lower-extremity bypass)	041K4JK	PX	10	Bypass Right Femoral Artery to Bilateral Femoral Arteries with Synthetic Substitute, Percutaneous Endoscopic Approach
INCL: High risk of CV event 3 - Peripheral artery disease (Lower-extermity endarterectomy, stenting, angioplasty, or atherectomy OR Lower-extremity bypass)	041K4JL	PX	10	Bypass Right Femoral Artery to Popliteal Artery with Synthetic Substitute, Percutaneous Endoscopic Approach
INCL: High risk of CV event 3 - Peripheral artery disease (Lower-extermity endarterectomy, stenting, angioplasty, or atherectomy OR Lower-extremity bypass)	041K4JM	PX	10	Bypass Right Femoral Artery to Peroneal Artery with Synthetic Substitute, Percutaneous Endoscopic Approach
INCL: High risk of CV event 3 - Peripheral artery disease (Lower-extermity endarterectomy, stenting, angioplasty, or atherectomy OR Lower-extremity bypass)	041K4JN	PX	10	Bypass Right Femoral Artery to Posterior Tibial Artery with Synthetic Substitute, Percutaneous Endoscopic Approach
INCL: High risk of CV event 3 - Peripheral artery disease (Lower-extermity endarterectomy, stenting, angioplasty, or atherectomy OR Lower-extremity bypass)	041K4JP	PX	10	Bypass Right Femoral Artery to Foot Artery with Synthetic Substitute, Percutaneous Endoscopic Approach
INCL: High risk of CV event 3 - Peripheral artery disease (Lower-extermity endarterectomy, stenting, angioplasty, or atherectomy OR Lower-extremity bypass)	041K4JQ	PX	10	Bypass Right Femoral Artery to Lower Extremity Artery with Synthetic Substitute, Percutaneous Endoscopic Approach
INCL: High risk of CV event 3 - Peripheral artery disease (Lower-extermity endarterectomy, stenting, angioplasty, or atherectomy OR Lower-extremity bypass)	041K4JS	PX	10	Bypass Right Femoral Artery to Lower Extremity Vein with Synthetic Substitute, Percutaneous Endoscopic Approach
INCL: High risk of CV event 3 - Peripheral artery disease (Lower-extermity endarterectomy, stenting, angioplasty, or atherectomy OR Lower-extremity bypass)	041K4KH	PX	10	Bypass Right Femoral Artery to Right Femoral Artery with Nonautologous Tissue Substitute, Percutaneous Endoscopic Approach
INCL: High risk of CV event 3 - Peripheral artery disease (Lower-extermity endarterectomy, stenting, angioplasty, or atherectomy OR Lower-extremity bypass)	041K4KJ	PX	10	Bypass Right Femoral Artery to Left Femoral Artery with Nonautologous Tissue Substitute, Percutaneous Endoscopic Approach
INCL: High risk of CV event 3 - Peripheral artery disease (Lower-extermity endarterectomy, stenting, angioplasty, or atherectomy OR Lower-extremity bypass)	041K4KK	PX	10	Bypass Right Femoral Artery to Bilateral Femoral Arteries with Nonautologous Tissue Substitute, Percutaneous Endoscopic Approach
INCL: High risk of CV event 3 - Peripheral artery disease (Lower-extermity endarterectomy, stenting, angioplasty, or atherectomy OR Lower-extremity bypass)	041K4KL	PX	10	Bypass Right Femoral Artery to Popliteal Artery with Nonautologous Tissue Substitute, Percutaneous Endoscopic Approach
INCL: High risk of CV event 3 - Peripheral artery disease (Lower-extermity endarterectomy, stenting, angioplasty, or atherectomy OR Lower-extremity bypass)	041K4KM	PX	10	Bypass Right Femoral Artery to Peroneal Artery with Nonautologous Tissue Substitute, Percutaneous Endoscopic Approach
INCL: High risk of CV event 3 - Peripheral artery disease (Lower-extermity endarterectomy, stenting, angioplasty, or atherectomy OR Lower-extremity bypass)	041K4KN	PX	10	Bypass Right Femoral Artery to Posterior Tibial Artery with Nonautologous Tissue Substitute, Percutaneous Endoscopic Approach
INCL: High risk of CV event 3 - Peripheral artery disease (Lower-extermity endarterectomy, stenting, angioplasty, or atherectomy OR Lower-extremity bypass)	041K4KP	PX	10	Bypass Right Femoral Artery to Foot Artery with Nonautologous Tissue Substitute, Percutaneous Endoscopic Approach
INCL: High risk of CV event 3 - Peripheral artery disease (Lower-extermity endarterectomy, stenting, angioplasty, or atherectomy OR Lower-extremity bypass)	041K4KQ	PX	10	Bypass Right Femoral Artery to Lower Extremity Artery with Nonautologous Tissue Substitute, Percutaneous Endoscopic Approach
INCL: High risk of CV event 3 - Peripheral artery disease (Lower-extermity endarterectomy, stenting, angioplasty, or atherectomy OR Lower-extremity bypass)	041K4KS	PX	10	Bypass Right Femoral Artery to Lower Extremity Vein with Nonautologous Tissue Substitute, Percutaneous Endoscopic Approach
INCL: High risk of CV event 3 - Peripheral artery disease (Lower-extermity endarterectomy, stenting, angioplasty, or atherectomy OR Lower-extremity bypass)	041K4ZH	PX	10	Bypass Right Femoral Artery to Right Femoral Artery, Percutaneous Endoscopic Approach
INCL: High risk of CV event 3 - Peripheral artery disease (Lower-extermity endarterectomy, stenting, angioplasty, or atherectomy OR Lower-extremity bypass)	041K4ZJ	PX	10	Bypass Right Femoral Artery to Left Femoral Artery, Percutaneous Endoscopic Approach
INCL: High risk of CV event 3 - Peripheral artery disease (Lower-extermity endarterectomy, stenting, angioplasty, or atherectomy OR Lower-extremity bypass)	041K4ZK	PX	10	Bypass Right Femoral Artery to Bilateral Femoral Arteries, Percutaneous Endoscopic Approach
INCL: High risk of CV event 3 - Peripheral artery disease (Lower-extermity endarterectomy, stenting, angioplasty, or atherectomy OR Lower-extremity bypass)	041K4ZL	PX	10	Bypass Right Femoral Artery to Popliteal Artery, Percutaneous Endoscopic Approach
INCL: High risk of CV event 3 - Peripheral artery disease (Lower-extermity endarterectomy, stenting, angioplasty, or atherectomy OR Lower-extremity bypass)	041K4ZM	PX	10	Bypass Right Femoral Artery to Peroneal Artery, Percutaneous Endoscopic Approach
INCL: High risk of CV event 3 - Peripheral artery disease (Lower-extermity endarterectomy, stenting, angioplasty, or atherectomy OR Lower-extremity bypass)	041K4ZN	PX	10	Bypass Right Femoral Artery to Posterior Tibial Artery, Percutaneous Endoscopic Approach
INCL: High risk of CV event 3 - Peripheral artery disease (Lower-extermity endarterectomy, stenting, angioplasty, or atherectomy OR Lower-extremity bypass)	041K4ZP	PX	10	Bypass Right Femoral Artery to Foot Artery, Percutaneous Endoscopic Approach
INCL: High risk of CV event 3 - Peripheral artery disease (Lower-extermity endarterectomy, stenting, angioplasty, or atherectomy OR Lower-extremity bypass)	041K4ZQ	PX	10	Bypass Right Femoral Artery to Lower Extremity Artery, Percutaneous Endoscopic Approach
INCL: High risk of CV event 3 - Peripheral artery disease (Lower-extermity endarterectomy, stenting, angioplasty, or atherectomy OR Lower-extremity bypass)	041K4ZS	PX	10	Bypass Right Femoral Artery to Lower Extremity Vein, Percutaneous Endoscopic Approach
INCL: High risk of CV event 3 - Peripheral artery disease (Lower-extermity endarterectomy, stenting, angioplasty, or atherectomy OR Lower-extremity bypass)	041L09H	PX	10	Bypass Left Femoral Artery to Right Femoral Artery with Autologous Venous Tissue, Open Approach
INCL: High risk of CV event 3 - Peripheral artery disease (Lower-extermity endarterectomy, stenting, angioplasty, or atherectomy OR Lower-extremity bypass)	041L09J	PX	10	Bypass Left Femoral Artery to Left Femoral Artery with Autologous Venous Tissue, Open Approach
INCL: High risk of CV event 3 - Peripheral artery disease (Lower-extermity endarterectomy, stenting, angioplasty, or atherectomy OR Lower-extremity bypass)	041L09K	PX	10	Bypass Left Femoral Artery to Bilateral Femoral Arteries with Autologous Venous Tissue, Open Approach
INCL: High risk of CV event 3 - Peripheral artery disease (Lower-extermity endarterectomy, stenting, angioplasty, or atherectomy OR Lower-extremity bypass)	041L09L	PX	10	Bypass Left Femoral Artery to Popliteal Artery with Autologous Venous Tissue, Open Approach
INCL: High risk of CV event 3 - Peripheral artery disease (Lower-extermity endarterectomy, stenting, angioplasty, or atherectomy OR Lower-extremity bypass)	041L09M	PX	10	Bypass Left Femoral Artery to Peroneal Artery with Autologous Venous Tissue, Open Approach
INCL: High risk of CV event 3 - Peripheral artery disease (Lower-extermity endarterectomy, stenting, angioplasty, or atherectomy OR Lower-extremity bypass)	041L09N	PX	10	Bypass Left Femoral Artery to Posterior Tibial Artery with Autologous Venous Tissue, Open Approach
INCL: High risk of CV event 3 - Peripheral artery disease (Lower-extermity endarterectomy, stenting, angioplasty, or atherectomy OR Lower-extremity bypass)	041L09P	PX	10	Bypass Left Femoral Artery to Foot Artery with Autologous Venous Tissue, Open Approach
INCL: High risk of CV event 3 - Peripheral artery disease (Lower-extermity endarterectomy, stenting, angioplasty, or atherectomy OR Lower-extremity bypass)	041L09Q	PX	10	Bypass Left Femoral Artery to Lower Extremity Artery with Autologous Venous Tissue, Open Approach
INCL: High risk of CV event 3 - Peripheral artery disease (Lower-extermity endarterectomy, stenting, angioplasty, or atherectomy OR Lower-extremity bypass)	041L09S	PX	10	Bypass Left Femoral Artery to Lower Extremity Vein with Autologous Venous Tissue, Open Approach
INCL: High risk of CV event 3 - Peripheral artery disease (Lower-extermity endarterectomy, stenting, angioplasty, or atherectomy OR Lower-extremity bypass)	041L0AH	PX	10	Bypass Left Femoral Artery to Right Femoral Artery with Autologous Arterial Tissue, Open Approach
INCL: High risk of CV event 3 - Peripheral artery disease (Lower-extermity endarterectomy, stenting, angioplasty, or atherectomy OR Lower-extremity bypass)	041L0AJ	PX	10	Bypass Left Femoral Artery to Left Femoral Artery with Autologous Arterial Tissue, Open Approach
INCL: High risk of CV event 3 - Peripheral artery disease (Lower-extermity endarterectomy, stenting, angioplasty, or atherectomy OR Lower-extremity bypass)	041L0AK	PX	10	Bypass Left Femoral Artery to Bilateral Femoral Arteries with Autologous Arterial Tissue, Open Approach
INCL: High risk of CV event 3 - Peripheral artery disease (Lower-extermity endarterectomy, stenting, angioplasty, or atherectomy OR Lower-extremity bypass)	041L0AL	PX	10	Bypass Left Femoral Artery to Popliteal Artery with Autologous Arterial Tissue, Open Approach
INCL: High risk of CV event 3 - Peripheral artery disease (Lower-extermity endarterectomy, stenting, angioplasty, or atherectomy OR Lower-extremity bypass)	041L0AM	PX	10	Bypass Left Femoral Artery to Peroneal Artery with Autologous Arterial Tissue, Open Approach
INCL: High risk of CV event 3 - Peripheral artery disease (Lower-extermity endarterectomy, stenting, angioplasty, or atherectomy OR Lower-extremity bypass)	041L0AN	PX	10	Bypass Left Femoral Artery to Posterior Tibial Artery with Autologous Arterial Tissue, Open Approach
INCL: High risk of CV event 3 - Peripheral artery disease (Lower-extermity endarterectomy, stenting, angioplasty, or atherectomy OR Lower-extremity bypass)	041L0AP	PX	10	Bypass Left Femoral Artery to Foot Artery with Autologous Arterial Tissue, Open Approach
INCL: High risk of CV event 3 - Peripheral artery disease (Lower-extermity endarterectomy, stenting, angioplasty, or atherectomy OR Lower-extremity bypass)	041L0AQ	PX	10	Bypass Left Femoral Artery to Lower Extremity Artery with Autologous Arterial Tissue, Open Approach
INCL: High risk of CV event 3 - Peripheral artery disease (Lower-extermity endarterectomy, stenting, angioplasty, or atherectomy OR Lower-extremity bypass)	041L0AS	PX	10	Bypass Left Femoral Artery to Lower Extremity Vein with Autologous Arterial Tissue, Open Approach
INCL: High risk of CV event 3 - Peripheral artery disease (Lower-extermity endarterectomy, stenting, angioplasty, or atherectomy OR Lower-extremity bypass)	041L0JH	PX	10	Bypass Left Femoral Artery to Right Femoral Artery with Synthetic Substitute, Open Approach
INCL: High risk of CV event 3 - Peripheral artery disease (Lower-extermity endarterectomy, stenting, angioplasty, or atherectomy OR Lower-extremity bypass)	041L0JJ	PX	10	Bypass Left Femoral Artery to Left Femoral Artery with Synthetic Substitute, Open Approach
INCL: High risk of CV event 3 - Peripheral artery disease (Lower-extermity endarterectomy, stenting, angioplasty, or atherectomy OR Lower-extremity bypass)	041L0JK	PX	10	Bypass Left Femoral Artery to Bilateral Femoral Arteries with Synthetic Substitute, Open Approach
INCL: High risk of CV event 3 - Peripheral artery disease (Lower-extermity endarterectomy, stenting, angioplasty, or atherectomy OR Lower-extremity bypass)	041L0JL	PX	10	Bypass Left Femoral Artery to Popliteal Artery with Synthetic Substitute, Open Approach
INCL: High risk of CV event 3 - Peripheral artery disease (Lower-extermity endarterectomy, stenting, angioplasty, or atherectomy OR Lower-extremity bypass)	041L0JM	PX	10	Bypass Left Femoral Artery to Peroneal Artery with Synthetic Substitute, Open Approach
INCL: High risk of CV event 3 - Peripheral artery disease (Lower-extermity endarterectomy, stenting, angioplasty, or atherectomy OR Lower-extremity bypass)	041L0JN	PX	10	Bypass Left Femoral Artery to Posterior Tibial Artery with Synthetic Substitute, Open Approach
INCL: High risk of CV event 3 - Peripheral artery disease (Lower-extermity endarterectomy, stenting, angioplasty, or atherectomy OR Lower-extremity bypass)	041L0JP	PX	10	Bypass Left Femoral Artery to Foot Artery with Synthetic Substitute, Open Approach
INCL: High risk of CV event 3 - Peripheral artery disease (Lower-extermity endarterectomy, stenting, angioplasty, or atherectomy OR Lower-extremity bypass)	041L0JQ	PX	10	Bypass Left Femoral Artery to Lower Extremity Artery with Synthetic Substitute, Open Approach
INCL: High risk of CV event 3 - Peripheral artery disease (Lower-extermity endarterectomy, stenting, angioplasty, or atherectomy OR Lower-extremity bypass)	041L0JS	PX	10	Bypass Left Femoral Artery to Lower Extremity Vein with Synthetic Substitute, Open Approach
INCL: High risk of CV event 3 - Peripheral artery disease (Lower-extermity endarterectomy, stenting, angioplasty, or atherectomy OR Lower-extremity bypass)	041L0KH	PX	10	Bypass Left Femoral Artery to Right Femoral Artery with Nonautologous Tissue Substitute, Open Approach
INCL: High risk of CV event 3 - Peripheral artery disease (Lower-extermity endarterectomy, stenting, angioplasty, or atherectomy OR Lower-extremity bypass)	041L0KJ	PX	10	Bypass Left Femoral Artery to Left Femoral Artery with Nonautologous Tissue Substitute, Open Approach
INCL: High risk of CV event 3 - Peripheral artery disease (Lower-extermity endarterectomy, stenting, angioplasty, or atherectomy OR Lower-extremity bypass)	041L0KK	PX	10	Bypass Left Femoral Artery to Bilateral Femoral Arteries with Nonautologous Tissue Substitute, Open Approach
INCL: High risk of CV event 3 - Peripheral artery disease (Lower-extermity endarterectomy, stenting, angioplasty, or atherectomy OR Lower-extremity bypass)	041L0KL	PX	10	Bypass Left Femoral Artery to Popliteal Artery with Nonautologous Tissue Substitute, Open Approach
INCL: High risk of CV event 3 - Peripheral artery disease (Lower-extermity endarterectomy, stenting, angioplasty, or atherectomy OR Lower-extremity bypass)	041L0KM	PX	10	Bypass Left Femoral Artery to Peroneal Artery with Nonautologous Tissue Substitute, Open Approach
INCL: High risk of CV event 3 - Peripheral artery disease (Lower-extermity endarterectomy, stenting, angioplasty, or atherectomy OR Lower-extremity bypass)	041L0KN	PX	10	Bypass Left Femoral Artery to Posterior Tibial Artery with Nonautologous Tissue Substitute, Open Approach
INCL: High risk of CV event 3 - Peripheral artery disease (Lower-extermity endarterectomy, stenting, angioplasty, or atherectomy OR Lower-extremity bypass)	041L0KP	PX	10	Bypass Left Femoral Artery to Foot Artery with Nonautologous Tissue Substitute, Open Approach
INCL: High risk of CV event 3 - Peripheral artery disease (Lower-extermity endarterectomy, stenting, angioplasty, or atherectomy OR Lower-extremity bypass)	041L0KQ	PX	10	Bypass Left Femoral Artery to Lower Extremity Artery with Nonautologous Tissue Substitute, Open Approach
INCL: High risk of CV event 3 - Peripheral artery disease (Lower-extermity endarterectomy, stenting, angioplasty, or atherectomy OR Lower-extremity bypass)	041L0KS	PX	10	Bypass Left Femoral Artery to Lower Extremity Vein with Nonautologous Tissue Substitute, Open Approach
INCL: High risk of CV event 3 - Peripheral artery disease (Lower-extermity endarterectomy, stenting, angioplasty, or atherectomy OR Lower-extremity bypass)	041L0ZH	PX	10	Bypass Left Femoral Artery to Right Femoral Artery, Open Approach
INCL: High risk of CV event 3 - Peripheral artery disease (Lower-extermity endarterectomy, stenting, angioplasty, or atherectomy OR Lower-extremity bypass)	041L0ZJ	PX	10	Bypass Left Femoral Artery to Left Femoral Artery, Open Approach
INCL: High risk of CV event 3 - Peripheral artery disease (Lower-extermity endarterectomy, stenting, angioplasty, or atherectomy OR Lower-extremity bypass)	041L0ZK	PX	10	Bypass Left Femoral Artery to Bilateral Femoral Arteries, Open Approach
INCL: High risk of CV event 3 - Peripheral artery disease (Lower-extermity endarterectomy, stenting, angioplasty, or atherectomy OR Lower-extremity bypass)	041L0ZL	PX	10	Bypass Left Femoral Artery to Popliteal Artery, Open Approach
INCL: High risk of CV event 3 - Peripheral artery disease (Lower-extermity endarterectomy, stenting, angioplasty, or atherectomy OR Lower-extremity bypass)	041L0ZM	PX	10	Bypass Left Femoral Artery to Peroneal Artery, Open Approach
INCL: High risk of CV event 3 - Peripheral artery disease (Lower-extermity endarterectomy, stenting, angioplasty, or atherectomy OR Lower-extremity bypass)	041L0ZN	PX	10	Bypass Left Femoral Artery to Posterior Tibial Artery, Open Approach
INCL: High risk of CV event 3 - Peripheral artery disease (Lower-extermity endarterectomy, stenting, angioplasty, or atherectomy OR Lower-extremity bypass)	041L0ZP	PX	10	Bypass Left Femoral Artery to Foot Artery, Open Approach
INCL: High risk of CV event 3 - Peripheral artery disease (Lower-extermity endarterectomy, stenting, angioplasty, or atherectomy OR Lower-extremity bypass)	041L0ZQ	PX	10	Bypass Left Femoral Artery to Lower Extremity Artery, Open Approach
INCL: High risk of CV event 3 - Peripheral artery disease (Lower-extermity endarterectomy, stenting, angioplasty, or atherectomy OR Lower-extremity bypass)	041L0ZS	PX	10	Bypass Left Femoral Artery to Lower Extremity Vein, Open Approach
INCL: High risk of CV event 3 - Peripheral artery disease (Lower-extermity endarterectomy, stenting, angioplasty, or atherectomy OR Lower-extremity bypass)	041L49H	PX	10	Bypass Left Femoral Artery to Right Femoral Artery with Autologous Venous Tissue, Percutaneous Endoscopic Approach
INCL: High risk of CV event 3 - Peripheral artery disease (Lower-extermity endarterectomy, stenting, angioplasty, or atherectomy OR Lower-extremity bypass)	041L49J	PX	10	Bypass Left Femoral Artery to Left Femoral Artery with Autologous Venous Tissue, Percutaneous Endoscopic Approach
INCL: High risk of CV event 3 - Peripheral artery disease (Lower-extermity endarterectomy, stenting, angioplasty, or atherectomy OR Lower-extremity bypass)	041L49K	PX	10	Bypass Left Femoral Artery to Bilateral Femoral Arteries with Autologous Venous Tissue, Percutaneous Endoscopic Approach
INCL: High risk of CV event 3 - Peripheral artery disease (Lower-extermity endarterectomy, stenting, angioplasty, or atherectomy OR Lower-extremity bypass)	041L49L	PX	10	Bypass Left Femoral Artery to Popliteal Artery with Autologous Venous Tissue, Percutaneous Endoscopic Approach
INCL: High risk of CV event 3 - Peripheral artery disease (Lower-extermity endarterectomy, stenting, angioplasty, or atherectomy OR Lower-extremity bypass)	041L49M	PX	10	Bypass Left Femoral Artery to Peroneal Artery with Autologous Venous Tissue, Percutaneous Endoscopic Approach
INCL: High risk of CV event 3 - Peripheral artery disease (Lower-extermity endarterectomy, stenting, angioplasty, or atherectomy OR Lower-extremity bypass)	041L49N	PX	10	Bypass Left Femoral Artery to Posterior Tibial Artery with Autologous Venous Tissue, Percutaneous Endoscopic Approach
INCL: High risk of CV event 3 - Peripheral artery disease (Lower-extermity endarterectomy, stenting, angioplasty, or atherectomy OR Lower-extremity bypass)	041L49P	PX	10	Bypass Left Femoral Artery to Foot Artery with Autologous Venous Tissue, Percutaneous Endoscopic Approach
INCL: High risk of CV event 3 - Peripheral artery disease (Lower-extermity endarterectomy, stenting, angioplasty, or atherectomy OR Lower-extremity bypass)	041L49Q	PX	10	Bypass Left Femoral Artery to Lower Extremity Artery with Autologous Venous Tissue, Percutaneous Endoscopic Approach
INCL: High risk of CV event 3 - Peripheral artery disease (Lower-extermity endarterectomy, stenting, angioplasty, or atherectomy OR Lower-extremity bypass)	041L49S	PX	10	Bypass Left Femoral Artery to Lower Extremity Vein with Autologous Venous Tissue, Percutaneous Endoscopic Approach
INCL: High risk of CV event 3 - Peripheral artery disease (Lower-extermity endarterectomy, stenting, angioplasty, or atherectomy OR Lower-extremity bypass)	041L4AH	PX	10	Bypass Left Femoral Artery to Right Femoral Artery with Autologous Arterial Tissue, Percutaneous Endoscopic Approach
INCL: High risk of CV event 3 - Peripheral artery disease (Lower-extermity endarterectomy, stenting, angioplasty, or atherectomy OR Lower-extremity bypass)	041L4AJ	PX	10	Bypass Left Femoral Artery to Left Femoral Artery with Autologous Arterial Tissue, Percutaneous Endoscopic Approach
INCL: High risk of CV event 3 - Peripheral artery disease (Lower-extermity endarterectomy, stenting, angioplasty, or atherectomy OR Lower-extremity bypass)	041L4AK	PX	10	Bypass Left Femoral Artery to Bilateral Femoral Arteries with Autologous Arterial Tissue, Percutaneous Endoscopic Approach
INCL: High risk of CV event 3 - Peripheral artery disease (Lower-extermity endarterectomy, stenting, angioplasty, or atherectomy OR Lower-extremity bypass)	041L4AL	PX	10	Bypass Left Femoral Artery to Popliteal Artery with Autologous Arterial Tissue, Percutaneous Endoscopic Approach
INCL: High risk of CV event 3 - Peripheral artery disease (Lower-extermity endarterectomy, stenting, angioplasty, or atherectomy OR Lower-extremity bypass)	041L4AM	PX	10	Bypass Left Femoral Artery to Peroneal Artery with Autologous Arterial Tissue, Percutaneous Endoscopic Approach
INCL: High risk of CV event 3 - Peripheral artery disease (Lower-extermity endarterectomy, stenting, angioplasty, or atherectomy OR Lower-extremity bypass)	041L4AN	PX	10	Bypass Left Femoral Artery to Posterior Tibial Artery with Autologous Arterial Tissue, Percutaneous Endoscopic Approach
INCL: High risk of CV event 3 - Peripheral artery disease (Lower-extermity endarterectomy, stenting, angioplasty, or atherectomy OR Lower-extremity bypass)	041L4AP	PX	10	Bypass Left Femoral Artery to Foot Artery with Autologous Arterial Tissue, Percutaneous Endoscopic Approach
INCL: High risk of CV event 3 - Peripheral artery disease (Lower-extermity endarterectomy, stenting, angioplasty, or atherectomy OR Lower-extremity bypass)	041L4AQ	PX	10	Bypass Left Femoral Artery to Lower Extremity Artery with Autologous Arterial Tissue, Percutaneous Endoscopic Approach
INCL: High risk of CV event 3 - Peripheral artery disease (Lower-extermity endarterectomy, stenting, angioplasty, or atherectomy OR Lower-extremity bypass)	041L4AS	PX	10	Bypass Left Femoral Artery to Lower Extremity Vein with Autologous Arterial Tissue, Percutaneous Endoscopic Approach
INCL: High risk of CV event 3 - Peripheral artery disease (Lower-extermity endarterectomy, stenting, angioplasty, or atherectomy OR Lower-extremity bypass)	041L4JH	PX	10	Bypass Left Femoral Artery to Right Femoral Artery with Synthetic Substitute, Percutaneous Endoscopic Approach
INCL: High risk of CV event 3 - Peripheral artery disease (Lower-extermity endarterectomy, stenting, angioplasty, or atherectomy OR Lower-extremity bypass)	041L4JJ	PX	10	Bypass Left Femoral Artery to Left Femoral Artery with Synthetic Substitute, Percutaneous Endoscopic Approach
INCL: High risk of CV event 3 - Peripheral artery disease (Lower-extermity endarterectomy, stenting, angioplasty, or atherectomy OR Lower-extremity bypass)	041L4JK	PX	10	Bypass Left Femoral Artery to Bilateral Femoral Arteries with Synthetic Substitute, Percutaneous Endoscopic Approach
INCL: High risk of CV event 3 - Peripheral artery disease (Lower-extermity endarterectomy, stenting, angioplasty, or atherectomy OR Lower-extremity bypass)	041L4JL	PX	10	Bypass Left Femoral Artery to Popliteal Artery with Synthetic Substitute, Percutaneous Endoscopic Approach
INCL: High risk of CV event 3 - Peripheral artery disease (Lower-extermity endarterectomy, stenting, angioplasty, or atherectomy OR Lower-extremity bypass)	041L4JM	PX	10	Bypass Left Femoral Artery to Peroneal Artery with Synthetic Substitute, Percutaneous Endoscopic Approach
INCL: High risk of CV event 3 - Peripheral artery disease (Lower-extermity endarterectomy, stenting, angioplasty, or atherectomy OR Lower-extremity bypass)	041L4JN	PX	10	Bypass Left Femoral Artery to Posterior Tibial Artery with Synthetic Substitute, Percutaneous Endoscopic Approach
INCL: High risk of CV event 3 - Peripheral artery disease (Lower-extermity endarterectomy, stenting, angioplasty, or atherectomy OR Lower-extremity bypass)	041L4JP	PX	10	Bypass Left Femoral Artery to Foot Artery with Synthetic Substitute, Percutaneous Endoscopic Approach
INCL: High risk of CV event 3 - Peripheral artery disease (Lower-extermity endarterectomy, stenting, angioplasty, or atherectomy OR Lower-extremity bypass)	041L4JQ	PX	10	Bypass Left Femoral Artery to Lower Extremity Artery with Synthetic Substitute, Percutaneous Endoscopic Approach
INCL: High risk of CV event 3 - Peripheral artery disease (Lower-extermity endarterectomy, stenting, angioplasty, or atherectomy OR Lower-extremity bypass)	041L4JS	PX	10	Bypass Left Femoral Artery to Lower Extremity Vein with Synthetic Substitute, Percutaneous Endoscopic Approach
INCL: High risk of CV event 3 - Peripheral artery disease (Lower-extermity endarterectomy, stenting, angioplasty, or atherectomy OR Lower-extremity bypass)	041L4KH	PX	10	Bypass Left Femoral Artery to Right Femoral Artery with Nonautologous Tissue Substitute, Percutaneous Endoscopic Approach
INCL: High risk of CV event 3 - Peripheral artery disease (Lower-extermity endarterectomy, stenting, angioplasty, or atherectomy OR Lower-extremity bypass)	041L4KJ	PX	10	Bypass Left Femoral Artery to Left Femoral Artery with Nonautologous Tissue Substitute, Percutaneous Endoscopic Approach
INCL: High risk of CV event 3 - Peripheral artery disease (Lower-extermity endarterectomy, stenting, angioplasty, or atherectomy OR Lower-extremity bypass)	041L4KK	PX	10	Bypass Left Femoral Artery to Bilateral Femoral Arteries with Nonautologous Tissue Substitute, Percutaneous Endoscopic Approach
INCL: High risk of CV event 3 - Peripheral artery disease (Lower-extermity endarterectomy, stenting, angioplasty, or atherectomy OR Lower-extremity bypass)	041L4KL	PX	10	Bypass Left Femoral Artery to Popliteal Artery with Nonautologous Tissue Substitute, Percutaneous Endoscopic Approach
INCL: High risk of CV event 3 - Peripheral artery disease (Lower-extermity endarterectomy, stenting, angioplasty, or atherectomy OR Lower-extremity bypass)	041L4KM	PX	10	Bypass Left Femoral Artery to Peroneal Artery with Nonautologous Tissue Substitute, Percutaneous Endoscopic Approach
INCL: High risk of CV event 3 - Peripheral artery disease (Lower-extermity endarterectomy, stenting, angioplasty, or atherectomy OR Lower-extremity bypass)	041L4KN	PX	10	Bypass Left Femoral Artery to Posterior Tibial Artery with Nonautologous Tissue Substitute, Percutaneous Endoscopic Approach
INCL: High risk of CV event 3 - Peripheral artery disease (Lower-extermity endarterectomy, stenting, angioplasty, or atherectomy OR Lower-extremity bypass)	041L4KP	PX	10	Bypass Left Femoral Artery to Foot Artery with Nonautologous Tissue Substitute, Percutaneous Endoscopic Approach
INCL: High risk of CV event 3 - Peripheral artery disease (Lower-extermity endarterectomy, stenting, angioplasty, or atherectomy OR Lower-extremity bypass)	041L4KQ	PX	10	Bypass Left Femoral Artery to Lower Extremity Artery with Nonautologous Tissue Substitute, Percutaneous Endoscopic Approach
INCL: High risk of CV event 3 - Peripheral artery disease (Lower-extermity endarterectomy, stenting, angioplasty, or atherectomy OR Lower-extremity bypass)	041L4KS	PX	10	Bypass Left Femoral Artery to Lower Extremity Vein with Nonautologous Tissue Substitute, Percutaneous Endoscopic Approach
INCL: High risk of CV event 3 - Peripheral artery disease (Lower-extermity endarterectomy, stenting, angioplasty, or atherectomy OR Lower-extremity bypass)	041L4ZH	PX	10	Bypass Left Femoral Artery to Right Femoral Artery, Percutaneous Endoscopic Approach
INCL: High risk of CV event 3 - Peripheral artery disease (Lower-extermity endarterectomy, stenting, angioplasty, or atherectomy OR Lower-extremity bypass)	041L4ZJ	PX	10	Bypass Left Femoral Artery to Left Femoral Artery, Percutaneous Endoscopic Approach
INCL: High risk of CV event 3 - Peripheral artery disease (Lower-extermity endarterectomy, stenting, angioplasty, or atherectomy OR Lower-extremity bypass)	041L4ZK	PX	10	Bypass Left Femoral Artery to Bilateral Femoral Arteries, Percutaneous Endoscopic Approach
INCL: High risk of CV event 3 - Peripheral artery disease (Lower-extermity endarterectomy, stenting, angioplasty, or atherectomy OR Lower-extremity bypass)	041L4ZL	PX	10	Bypass Left Femoral Artery to Popliteal Artery, Percutaneous Endoscopic Approach
INCL: High risk of CV event 3 - Peripheral artery disease (Lower-extermity endarterectomy, stenting, angioplasty, or atherectomy OR Lower-extremity bypass)	041L4ZM	PX	10	Bypass Left Femoral Artery to Peroneal Artery, Percutaneous Endoscopic Approach
INCL: High risk of CV event 3 - Peripheral artery disease (Lower-extermity endarterectomy, stenting, angioplasty, or atherectomy OR Lower-extremity bypass)	041L4ZN	PX	10	Bypass Left Femoral Artery to Posterior Tibial Artery, Percutaneous Endoscopic Approach
INCL: High risk of CV event 3 - Peripheral artery disease (Lower-extermity endarterectomy, stenting, angioplasty, or atherectomy OR Lower-extremity bypass)	041L4ZP	PX	10	Bypass Left Femoral Artery to Foot Artery, Percutaneous Endoscopic Approach
INCL: High risk of CV event 3 - Peripheral artery disease (Lower-extermity endarterectomy, stenting, angioplasty, or atherectomy OR Lower-extremity bypass)	041L4ZQ	PX	10	Bypass Left Femoral Artery to Lower Extremity Artery, Percutaneous Endoscopic Approach
INCL: High risk of CV event 3 - Peripheral artery disease (Lower-extermity endarterectomy, stenting, angioplasty, or atherectomy OR Lower-extremity bypass)	041L4ZS	PX	10	Bypass Left Femoral Artery to Lower Extremity Vein, Percutaneous Endoscopic Approach
INCL: High risk of CV event 3 - Peripheral artery disease (Lower-extermity endarterectomy, stenting, angioplasty, or atherectomy OR Lower-extremity bypass)	041M09L	PX	10	Bypass Right Popliteal Artery to Popliteal Artery with Autologous Venous Tissue, Open Approach
INCL: High risk of CV event 3 - Peripheral artery disease (Lower-extermity endarterectomy, stenting, angioplasty, or atherectomy OR Lower-extremity bypass)	041M09M	PX	10	Bypass Right Popliteal Artery to Peroneal Artery with Autologous Venous Tissue, Open Approach
INCL: High risk of CV event 3 - Peripheral artery disease (Lower-extermity endarterectomy, stenting, angioplasty, or atherectomy OR Lower-extremity bypass)	041M09P	PX	10	Bypass Right Popliteal Artery to Foot Artery with Autologous Venous Tissue, Open Approach
INCL: High risk of CV event 3 - Peripheral artery disease (Lower-extermity endarterectomy, stenting, angioplasty, or atherectomy OR Lower-extremity bypass)	041M09Q	PX	10	Bypass Right Popliteal Artery to Lower Extremity Artery with Autologous Venous Tissue, Open Approach
INCL: High risk of CV event 3 - Peripheral artery disease (Lower-extermity endarterectomy, stenting, angioplasty, or atherectomy OR Lower-extremity bypass)	041M09S	PX	10	Bypass Right Popliteal Artery to Lower Extremity Vein with Autologous Venous Tissue, Open Approach
INCL: High risk of CV event 3 - Peripheral artery disease (Lower-extermity endarterectomy, stenting, angioplasty, or atherectomy OR Lower-extremity bypass)	041M0AL	PX	10	Bypass Right Popliteal Artery to Popliteal Artery with Autologous Arterial Tissue, Open Approach
INCL: High risk of CV event 3 - Peripheral artery disease (Lower-extermity endarterectomy, stenting, angioplasty, or atherectomy OR Lower-extremity bypass)	041M0AM	PX	10	Bypass Right Popliteal Artery to Peroneal Artery with Autologous Arterial Tissue, Open Approach
INCL: High risk of CV event 3 - Peripheral artery disease (Lower-extermity endarterectomy, stenting, angioplasty, or atherectomy OR Lower-extremity bypass)	041M0AP	PX	10	Bypass Right Popliteal Artery to Foot Artery with Autologous Arterial Tissue, Open Approach
INCL: High risk of CV event 3 - Peripheral artery disease (Lower-extermity endarterectomy, stenting, angioplasty, or atherectomy OR Lower-extremity bypass)	041M0AQ	PX	10	Bypass Right Popliteal Artery to Lower Extremity Artery with Autologous Arterial Tissue, Open Approach
INCL: High risk of CV event 3 - Peripheral artery disease (Lower-extermity endarterectomy, stenting, angioplasty, or atherectomy OR Lower-extremity bypass)	041M0AS	PX	10	Bypass Right Popliteal Artery to Lower Extremity Vein with Autologous Arterial Tissue, Open Approach
INCL: High risk of CV event 3 - Peripheral artery disease (Lower-extermity endarterectomy, stenting, angioplasty, or atherectomy OR Lower-extremity bypass)	041M0JL	PX	10	Bypass Right Popliteal Artery to Popliteal Artery with Synthetic Substitute, Open Approach
INCL: High risk of CV event 3 - Peripheral artery disease (Lower-extermity endarterectomy, stenting, angioplasty, or atherectomy OR Lower-extremity bypass)	041M0JM	PX	10	Bypass Right Popliteal Artery to Peroneal Artery with Synthetic Substitute, Open Approach
INCL: High risk of CV event 3 - Peripheral artery disease (Lower-extermity endarterectomy, stenting, angioplasty, or atherectomy OR Lower-extremity bypass)	041M0JP	PX	10	Bypass Right Popliteal Artery to Foot Artery with Synthetic Substitute, Open Approach
INCL: High risk of CV event 3 - Peripheral artery disease (Lower-extermity endarterectomy, stenting, angioplasty, or atherectomy OR Lower-extremity bypass)	041M0JQ	PX	10	Bypass Right Popliteal Artery to Lower Extremity Artery with Synthetic Substitute, Open Approach
INCL: High risk of CV event 3 - Peripheral artery disease (Lower-extermity endarterectomy, stenting, angioplasty, or atherectomy OR Lower-extremity bypass)	041M0JS	PX	10	Bypass Right Popliteal Artery to Lower Extremity Vein with Synthetic Substitute, Open Approach
INCL: High risk of CV event 3 - Peripheral artery disease (Lower-extermity endarterectomy, stenting, angioplasty, or atherectomy OR Lower-extremity bypass)	041M0KL	PX	10	Bypass Right Popliteal Artery to Popliteal Artery with Nonautologous Tissue Substitute, Open Approach
INCL: High risk of CV event 3 - Peripheral artery disease (Lower-extermity endarterectomy, stenting, angioplasty, or atherectomy OR Lower-extremity bypass)	041M0KM	PX	10	Bypass Right Popliteal Artery to Peroneal Artery with Nonautologous Tissue Substitute, Open Approach
INCL: High risk of CV event 3 - Peripheral artery disease (Lower-extermity endarterectomy, stenting, angioplasty, or atherectomy OR Lower-extremity bypass)	041M0KP	PX	10	Bypass Right Popliteal Artery to Foot Artery with Nonautologous Tissue Substitute, Open Approach
INCL: High risk of CV event 3 - Peripheral artery disease (Lower-extermity endarterectomy, stenting, angioplasty, or atherectomy OR Lower-extremity bypass)	041M0KQ	PX	10	Bypass Right Popliteal Artery to Lower Extremity Artery with Nonautologous Tissue Substitute, Open Approach
INCL: High risk of CV event 3 - Peripheral artery disease (Lower-extermity endarterectomy, stenting, angioplasty, or atherectomy OR Lower-extremity bypass)	041M0KS	PX	10	Bypass Right Popliteal Artery to Lower Extremity Vein with Nonautologous Tissue Substitute, Open Approach
INCL: High risk of CV event 3 - Peripheral artery disease (Lower-extermity endarterectomy, stenting, angioplasty, or atherectomy OR Lower-extremity bypass)	041M0ZL	PX	10	Bypass Right Popliteal Artery to Popliteal Artery, Open Approach
INCL: High risk of CV event 3 - Peripheral artery disease (Lower-extermity endarterectomy, stenting, angioplasty, or atherectomy OR Lower-extremity bypass)	041M0ZM	PX	10	Bypass Right Popliteal Artery to Peroneal Artery, Open Approach
INCL: High risk of CV event 3 - Peripheral artery disease (Lower-extermity endarterectomy, stenting, angioplasty, or atherectomy OR Lower-extremity bypass)	041M0ZP	PX	10	Bypass Right Popliteal Artery to Foot Artery, Open Approach
INCL: High risk of CV event 3 - Peripheral artery disease (Lower-extermity endarterectomy, stenting, angioplasty, or atherectomy OR Lower-extremity bypass)	041M0ZQ	PX	10	Bypass Right Popliteal Artery to Lower Extremity Artery, Open Approach
INCL: High risk of CV event 3 - Peripheral artery disease (Lower-extermity endarterectomy, stenting, angioplasty, or atherectomy OR Lower-extremity bypass)	041M0ZS	PX	10	Bypass Right Popliteal Artery to Lower Extremity Vein, Open Approach
INCL: High risk of CV event 3 - Peripheral artery disease (Lower-extermity endarterectomy, stenting, angioplasty, or atherectomy OR Lower-extremity bypass)	041M49L	PX	10	Bypass Right Popliteal Artery to Popliteal Artery with Autologous Venous Tissue, Percutaneous Endoscopic Approach
INCL: High risk of CV event 3 - Peripheral artery disease (Lower-extermity endarterectomy, stenting, angioplasty, or atherectomy OR Lower-extremity bypass)	041M49M	PX	10	Bypass Right Popliteal Artery to Peroneal Artery with Autologous Venous Tissue, Percutaneous Endoscopic Approach
INCL: High risk of CV event 3 - Peripheral artery disease (Lower-extermity endarterectomy, stenting, angioplasty, or atherectomy OR Lower-extremity bypass)	041M49P	PX	10	Bypass Right Popliteal Artery to Foot Artery with Autologous Venous Tissue, Percutaneous Endoscopic Approach
INCL: High risk of CV event 3 - Peripheral artery disease (Lower-extermity endarterectomy, stenting, angioplasty, or atherectomy OR Lower-extremity bypass)	041M49Q	PX	10	Bypass Right Popliteal Artery to Lower Extremity Artery with Autologous Venous Tissue, Percutaneous Endoscopic Approach
INCL: High risk of CV event 3 - Peripheral artery disease (Lower-extermity endarterectomy, stenting, angioplasty, or atherectomy OR Lower-extremity bypass)	041M49S	PX	10	Bypass Right Popliteal Artery to Lower Extremity Vein with Autologous Venous Tissue, Percutaneous Endoscopic Approach
INCL: High risk of CV event 3 - Peripheral artery disease (Lower-extermity endarterectomy, stenting, angioplasty, or atherectomy OR Lower-extremity bypass)	041M4AL	PX	10	Bypass Right Popliteal Artery to Popliteal Artery with Autologous Arterial Tissue, Percutaneous Endoscopic Approach
INCL: High risk of CV event 3 - Peripheral artery disease (Lower-extermity endarterectomy, stenting, angioplasty, or atherectomy OR Lower-extremity bypass)	041M4AM	PX	10	Bypass Right Popliteal Artery to Peroneal Artery with Autologous Arterial Tissue, Percutaneous Endoscopic Approach
INCL: High risk of CV event 3 - Peripheral artery disease (Lower-extermity endarterectomy, stenting, angioplasty, or atherectomy OR Lower-extremity bypass)	041M4AP	PX	10	Bypass Right Popliteal Artery to Foot Artery with Autologous Arterial Tissue, Percutaneous Endoscopic Approach
INCL: High risk of CV event 3 - Peripheral artery disease (Lower-extermity endarterectomy, stenting, angioplasty, or atherectomy OR Lower-extremity bypass)	041M4AQ	PX	10	Bypass Right Popliteal Artery to Lower Extremity Artery with Autologous Arterial Tissue, Percutaneous Endoscopic Approach
INCL: High risk of CV event 3 - Peripheral artery disease (Lower-extermity endarterectomy, stenting, angioplasty, or atherectomy OR Lower-extremity bypass)	041M4AS	PX	10	Bypass Right Popliteal Artery to Lower Extremity Vein with Autologous Arterial Tissue, Percutaneous Endoscopic Approach
INCL: High risk of CV event 3 - Peripheral artery disease (Lower-extermity endarterectomy, stenting, angioplasty, or atherectomy OR Lower-extremity bypass)	041M4JL	PX	10	Bypass Right Popliteal Artery to Popliteal Artery with Synthetic Substitute, Percutaneous Endoscopic Approach
INCL: High risk of CV event 3 - Peripheral artery disease (Lower-extermity endarterectomy, stenting, angioplasty, or atherectomy OR Lower-extremity bypass)	041M4JM	PX	10	Bypass Right Popliteal Artery to Peroneal Artery with Synthetic Substitute, Percutaneous Endoscopic Approach
INCL: High risk of CV event 3 - Peripheral artery disease (Lower-extermity endarterectomy, stenting, angioplasty, or atherectomy OR Lower-extremity bypass)	041M4JP	PX	10	Bypass Right Popliteal Artery to Foot Artery with Synthetic Substitute, Percutaneous Endoscopic Approach
INCL: High risk of CV event 3 - Peripheral artery disease (Lower-extermity endarterectomy, stenting, angioplasty, or atherectomy OR Lower-extremity bypass)	041M4JQ	PX	10	Bypass Right Popliteal Artery to Lower Extremity Artery with Synthetic Substitute, Percutaneous Endoscopic Approach
INCL: High risk of CV event 3 - Peripheral artery disease (Lower-extermity endarterectomy, stenting, angioplasty, or atherectomy OR Lower-extremity bypass)	041M4JS	PX	10	Bypass Right Popliteal Artery to Lower Extremity Vein with Synthetic Substitute, Percutaneous Endoscopic Approach
INCL: High risk of CV event 3 - Peripheral artery disease (Lower-extermity endarterectomy, stenting, angioplasty, or atherectomy OR Lower-extremity bypass)	041M4KL	PX	10	Bypass Right Popliteal Artery to Popliteal Artery with Nonautologous Tissue Substitute, Percutaneous Endoscopic Approach
INCL: High risk of CV event 3 - Peripheral artery disease (Lower-extermity endarterectomy, stenting, angioplasty, or atherectomy OR Lower-extremity bypass)	041M4KM	PX	10	Bypass Right Popliteal Artery to Peroneal Artery with Nonautologous Tissue Substitute, Percutaneous Endoscopic Approach
INCL: High risk of CV event 3 - Peripheral artery disease (Lower-extermity endarterectomy, stenting, angioplasty, or atherectomy OR Lower-extremity bypass)	041M4KP	PX	10	Bypass Right Popliteal Artery to Foot Artery with Nonautologous Tissue Substitute, Percutaneous Endoscopic Approach
INCL: High risk of CV event 3 - Peripheral artery disease (Lower-extermity endarterectomy, stenting, angioplasty, or atherectomy OR Lower-extremity bypass)	041M4KQ	PX	10	Bypass Right Popliteal Artery to Lower Extremity Artery with Nonautologous Tissue Substitute, Percutaneous Endoscopic Approach
INCL: High risk of CV event 3 - Peripheral artery disease (Lower-extermity endarterectomy, stenting, angioplasty, or atherectomy OR Lower-extremity bypass)	041M4KS	PX	10	Bypass Right Popliteal Artery to Lower Extremity Vein with Nonautologous Tissue Substitute, Percutaneous Endoscopic Approach
INCL: High risk of CV event 3 - Peripheral artery disease (Lower-extermity endarterectomy, stenting, angioplasty, or atherectomy OR Lower-extremity bypass)	041M4ZL	PX	10	Bypass Right Popliteal Artery to Popliteal Artery, Percutaneous Endoscopic Approach
INCL: High risk of CV event 3 - Peripheral artery disease (Lower-extermity endarterectomy, stenting, angioplasty, or atherectomy OR Lower-extremity bypass)	041M4ZM	PX	10	Bypass Right Popliteal Artery to Peroneal Artery, Percutaneous Endoscopic Approach
INCL: High risk of CV event 3 - Peripheral artery disease (Lower-extermity endarterectomy, stenting, angioplasty, or atherectomy OR Lower-extremity bypass)	041M4ZP	PX	10	Bypass Right Popliteal Artery to Foot Artery, Percutaneous Endoscopic Approach
INCL: High risk of CV event 3 - Peripheral artery disease (Lower-extermity endarterectomy, stenting, angioplasty, or atherectomy OR Lower-extremity bypass)	041M4ZQ	PX	10	Bypass Right Popliteal Artery to Lower Extremity Artery, Percutaneous Endoscopic Approach
INCL: High risk of CV event 3 - Peripheral artery disease (Lower-extermity endarterectomy, stenting, angioplasty, or atherectomy OR Lower-extremity bypass)	041M4ZS	PX	10	Bypass Right Popliteal Artery to Lower Extremity Vein, Percutaneous Endoscopic Approach
INCL: High risk of CV event 3 - Peripheral artery disease (Lower-extermity endarterectomy, stenting, angioplasty, or atherectomy OR Lower-extremity bypass)	041N09L	PX	10	Bypass Left Popliteal Artery to Popliteal Artery with Autologous Venous Tissue, Open Approach
INCL: High risk of CV event 3 - Peripheral artery disease (Lower-extermity endarterectomy, stenting, angioplasty, or atherectomy OR Lower-extremity bypass)	041N09M	PX	10	Bypass Left Popliteal Artery to Peroneal Artery with Autologous Venous Tissue, Open Approach
INCL: High risk of CV event 3 - Peripheral artery disease (Lower-extermity endarterectomy, stenting, angioplasty, or atherectomy OR Lower-extremity bypass)	041N09P	PX	10	Bypass Left Popliteal Artery to Foot Artery with Autologous Venous Tissue, Open Approach
INCL: High risk of CV event 3 - Peripheral artery disease (Lower-extermity endarterectomy, stenting, angioplasty, or atherectomy OR Lower-extremity bypass)	041N09Q	PX	10	Bypass Left Popliteal Artery to Lower Extremity Artery with Autologous Venous Tissue, Open Approach
INCL: High risk of CV event 3 - Peripheral artery disease (Lower-extermity endarterectomy, stenting, angioplasty, or atherectomy OR Lower-extremity bypass)	041N09S	PX	10	Bypass Left Popliteal Artery to Lower Extremity Vein with Autologous Venous Tissue, Open Approach
INCL: High risk of CV event 3 - Peripheral artery disease (Lower-extermity endarterectomy, stenting, angioplasty, or atherectomy OR Lower-extremity bypass)	041N0AL	PX	10	Bypass Left Popliteal Artery to Popliteal Artery with Autologous Arterial Tissue, Open Approach
INCL: High risk of CV event 3 - Peripheral artery disease (Lower-extermity endarterectomy, stenting, angioplasty, or atherectomy OR Lower-extremity bypass)	041N0AM	PX	10	Bypass Left Popliteal Artery to Peroneal Artery with Autologous Arterial Tissue, Open Approach
INCL: High risk of CV event 3 - Peripheral artery disease (Lower-extermity endarterectomy, stenting, angioplasty, or atherectomy OR Lower-extremity bypass)	041N0AP	PX	10	Bypass Left Popliteal Artery to Foot Artery with Autologous Arterial Tissue, Open Approach
INCL: High risk of CV event 3 - Peripheral artery disease (Lower-extermity endarterectomy, stenting, angioplasty, or atherectomy OR Lower-extremity bypass)	041N0AQ	PX	10	Bypass Left Popliteal Artery to Lower Extremity Artery with Autologous Arterial Tissue, Open Approach
INCL: High risk of CV event 3 - Peripheral artery disease (Lower-extermity endarterectomy, stenting, angioplasty, or atherectomy OR Lower-extremity bypass)	041N0AS	PX	10	Bypass Left Popliteal Artery to Lower Extremity Vein with Autologous Arterial Tissue, Open Approach
INCL: High risk of CV event 3 - Peripheral artery disease (Lower-extermity endarterectomy, stenting, angioplasty, or atherectomy OR Lower-extremity bypass)	041N0JL	PX	10	Bypass Left Popliteal Artery to Popliteal Artery with Synthetic Substitute, Open Approach
INCL: High risk of CV event 3 - Peripheral artery disease (Lower-extermity endarterectomy, stenting, angioplasty, or atherectomy OR Lower-extremity bypass)	041N0JM	PX	10	Bypass Left Popliteal Artery to Peroneal Artery with Synthetic Substitute, Open Approach
INCL: High risk of CV event 3 - Peripheral artery disease (Lower-extermity endarterectomy, stenting, angioplasty, or atherectomy OR Lower-extremity bypass)	041N0JP	PX	10	Bypass Left Popliteal Artery to Foot Artery with Synthetic Substitute, Open Approach
INCL: High risk of CV event 3 - Peripheral artery disease (Lower-extermity endarterectomy, stenting, angioplasty, or atherectomy OR Lower-extremity bypass)	041N0JQ	PX	10	Bypass Left Popliteal Artery to Lower Extremity Artery with Synthetic Substitute, Open Approach
INCL: High risk of CV event 3 - Peripheral artery disease (Lower-extermity endarterectomy, stenting, angioplasty, or atherectomy OR Lower-extremity bypass)	041N0JS	PX	10	Bypass Left Popliteal Artery to Lower Extremity Vein with Synthetic Substitute, Open Approach
INCL: High risk of CV event 3 - Peripheral artery disease (Lower-extermity endarterectomy, stenting, angioplasty, or atherectomy OR Lower-extremity bypass)	041N0KL	PX	10	Bypass Left Popliteal Artery to Popliteal Artery with Nonautologous Tissue Substitute, Open Approach
INCL: High risk of CV event 3 - Peripheral artery disease (Lower-extermity endarterectomy, stenting, angioplasty, or atherectomy OR Lower-extremity bypass)	041N0KM	PX	10	Bypass Left Popliteal Artery to Peroneal Artery with Nonautologous Tissue Substitute, Open Approach
INCL: High risk of CV event 3 - Peripheral artery disease (Lower-extermity endarterectomy, stenting, angioplasty, or atherectomy OR Lower-extremity bypass)	041N0KP	PX	10	Bypass Left Popliteal Artery to Foot Artery with Nonautologous Tissue Substitute, Open Approach
INCL: High risk of CV event 3 - Peripheral artery disease (Lower-extermity endarterectomy, stenting, angioplasty, or atherectomy OR Lower-extremity bypass)	041N0KQ	PX	10	Bypass Left Popliteal Artery to Lower Extremity Artery with Nonautologous Tissue Substitute, Open Approach
INCL: High risk of CV event 3 - Peripheral artery disease (Lower-extermity endarterectomy, stenting, angioplasty, or atherectomy OR Lower-extremity bypass)	041N0KS	PX	10	Bypass Left Popliteal Artery to Lower Extremity Vein with Nonautologous Tissue Substitute, Open Approach
INCL: High risk of CV event 3 - Peripheral artery disease (Lower-extermity endarterectomy, stenting, angioplasty, or atherectomy OR Lower-extremity bypass)	041N0ZL	PX	10	Bypass Left Popliteal Artery to Popliteal Artery, Open Approach
INCL: High risk of CV event 3 - Peripheral artery disease (Lower-extermity endarterectomy, stenting, angioplasty, or atherectomy OR Lower-extremity bypass)	041N0ZM	PX	10	Bypass Left Popliteal Artery to Peroneal Artery, Open Approach
INCL: High risk of CV event 3 - Peripheral artery disease (Lower-extermity endarterectomy, stenting, angioplasty, or atherectomy OR Lower-extremity bypass)	041N0ZP	PX	10	Bypass Left Popliteal Artery to Foot Artery, Open Approach
INCL: High risk of CV event 3 - Peripheral artery disease (Lower-extermity endarterectomy, stenting, angioplasty, or atherectomy OR Lower-extremity bypass)	041N0ZQ	PX	10	Bypass Left Popliteal Artery to Lower Extremity Artery, Open Approach
INCL: High risk of CV event 3 - Peripheral artery disease (Lower-extermity endarterectomy, stenting, angioplasty, or atherectomy OR Lower-extremity bypass)	041N0ZS	PX	10	Bypass Left Popliteal Artery to Lower Extremity Vein, Open Approach
INCL: High risk of CV event 3 - Peripheral artery disease (Lower-extermity endarterectomy, stenting, angioplasty, or atherectomy OR Lower-extremity bypass)	041N49L	PX	10	Bypass Left Popliteal Artery to Popliteal Artery with Autologous Venous Tissue, Percutaneous Endoscopic Approach
INCL: High risk of CV event 3 - Peripheral artery disease (Lower-extermity endarterectomy, stenting, angioplasty, or atherectomy OR Lower-extremity bypass)	041N49M	PX	10	Bypass Left Popliteal Artery to Peroneal Artery with Autologous Venous Tissue, Percutaneous Endoscopic Approach
INCL: High risk of CV event 3 - Peripheral artery disease (Lower-extermity endarterectomy, stenting, angioplasty, or atherectomy OR Lower-extremity bypass)	041N49P	PX	10	Bypass Left Popliteal Artery to Foot Artery with Autologous Venous Tissue, Percutaneous Endoscopic Approach
INCL: High risk of CV event 3 - Peripheral artery disease (Lower-extermity endarterectomy, stenting, angioplasty, or atherectomy OR Lower-extremity bypass)	041N49Q	PX	10	Bypass Left Popliteal Artery to Lower Extremity Artery with Autologous Venous Tissue, Percutaneous Endoscopic Approach
INCL: High risk of CV event 3 - Peripheral artery disease (Lower-extermity endarterectomy, stenting, angioplasty, or atherectomy OR Lower-extremity bypass)	041N49S	PX	10	Bypass Left Popliteal Artery to Lower Extremity Vein with Autologous Venous Tissue, Percutaneous Endoscopic Approach
INCL: High risk of CV event 3 - Peripheral artery disease (Lower-extermity endarterectomy, stenting, angioplasty, or atherectomy OR Lower-extremity bypass)	041N4AL	PX	10	Bypass Left Popliteal Artery to Popliteal Artery with Autologous Arterial Tissue, Percutaneous Endoscopic Approach
INCL: High risk of CV event 3 - Peripheral artery disease (Lower-extermity endarterectomy, stenting, angioplasty, or atherectomy OR Lower-extremity bypass)	041N4AM	PX	10	Bypass Left Popliteal Artery to Peroneal Artery with Autologous Arterial Tissue, Percutaneous Endoscopic Approach
INCL: High risk of CV event 3 - Peripheral artery disease (Lower-extermity endarterectomy, stenting, angioplasty, or atherectomy OR Lower-extremity bypass)	041N4AP	PX	10	Bypass Left Popliteal Artery to Foot Artery with Autologous Arterial Tissue, Percutaneous Endoscopic Approach
INCL: High risk of CV event 3 - Peripheral artery disease (Lower-extermity endarterectomy, stenting, angioplasty, or atherectomy OR Lower-extremity bypass)	041N4AQ	PX	10	Bypass Left Popliteal Artery to Lower Extremity Artery with Autologous Arterial Tissue, Percutaneous Endoscopic Approach
INCL: High risk of CV event 3 - Peripheral artery disease (Lower-extermity endarterectomy, stenting, angioplasty, or atherectomy OR Lower-extremity bypass)	041N4AS	PX	10	Bypass Left Popliteal Artery to Lower Extremity Vein with Autologous Arterial Tissue, Percutaneous Endoscopic Approach
INCL: High risk of CV event 3 - Peripheral artery disease (Lower-extermity endarterectomy, stenting, angioplasty, or atherectomy OR Lower-extremity bypass)	041N4JL	PX	10	Bypass Left Popliteal Artery to Popliteal Artery with Synthetic Substitute, Percutaneous Endoscopic Approach
INCL: High risk of CV event 3 - Peripheral artery disease (Lower-extermity endarterectomy, stenting, angioplasty, or atherectomy OR Lower-extremity bypass)	041N4JM	PX	10	Bypass Left Popliteal Artery to Peroneal Artery with Synthetic Substitute, Percutaneous Endoscopic Approach
INCL: High risk of CV event 3 - Peripheral artery disease (Lower-extermity endarterectomy, stenting, angioplasty, or atherectomy OR Lower-extremity bypass)	041N4JP	PX	10	Bypass Left Popliteal Artery to Foot Artery with Synthetic Substitute, Percutaneous Endoscopic Approach
INCL: High risk of CV event 3 - Peripheral artery disease (Lower-extermity endarterectomy, stenting, angioplasty, or atherectomy OR Lower-extremity bypass)	041N4JQ	PX	10	Bypass Left Popliteal Artery to Lower Extremity Artery with Synthetic Substitute, Percutaneous Endoscopic Approach
INCL: High risk of CV event 3 - Peripheral artery disease (Lower-extermity endarterectomy, stenting, angioplasty, or atherectomy OR Lower-extremity bypass)	041N4JS	PX	10	Bypass Left Popliteal Artery to Lower Extremity Vein with Synthetic Substitute, Percutaneous Endoscopic Approach
INCL: High risk of CV event 3 - Peripheral artery disease (Lower-extermity endarterectomy, stenting, angioplasty, or atherectomy OR Lower-extremity bypass)	041N4KL	PX	10	Bypass Left Popliteal Artery to Popliteal Artery with Nonautologous Tissue Substitute, Percutaneous Endoscopic Approach
INCL: High risk of CV event 3 - Peripheral artery disease (Lower-extermity endarterectomy, stenting, angioplasty, or atherectomy OR Lower-extremity bypass)	041N4KM	PX	10	Bypass Left Popliteal Artery to Peroneal Artery with Nonautologous Tissue Substitute, Percutaneous Endoscopic Approach
INCL: High risk of CV event 3 - Peripheral artery disease (Lower-extermity endarterectomy, stenting, angioplasty, or atherectomy OR Lower-extremity bypass)	041N4KP	PX	10	Bypass Left Popliteal Artery to Foot Artery with Nonautologous Tissue Substitute, Percutaneous Endoscopic Approach
INCL: High risk of CV event 3 - Peripheral artery disease (Lower-extermity endarterectomy, stenting, angioplasty, or atherectomy OR Lower-extremity bypass)	041N4KQ	PX	10	Bypass Left Popliteal Artery to Lower Extremity Artery with Nonautologous Tissue Substitute, Percutaneous Endoscopic Approach
INCL: High risk of CV event 3 - Peripheral artery disease (Lower-extermity endarterectomy, stenting, angioplasty, or atherectomy OR Lower-extremity bypass)	041N4KS	PX	10	Bypass Left Popliteal Artery to Lower Extremity Vein with Nonautologous Tissue Substitute, Percutaneous Endoscopic Approach
INCL: High risk of CV event 3 - Peripheral artery disease (Lower-extermity endarterectomy, stenting, angioplasty, or atherectomy OR Lower-extremity bypass)	041N4ZL	PX	10	Bypass Left Popliteal Artery to Popliteal Artery, Percutaneous Endoscopic Approach
INCL: High risk of CV event 3 - Peripheral artery disease (Lower-extermity endarterectomy, stenting, angioplasty, or atherectomy OR Lower-extremity bypass)	041N4ZM	PX	10	Bypass Left Popliteal Artery to Peroneal Artery, Percutaneous Endoscopic Approach
INCL: High risk of CV event 3 - Peripheral artery disease (Lower-extermity endarterectomy, stenting, angioplasty, or atherectomy OR Lower-extremity bypass)	041N4ZP	PX	10	Bypass Left Popliteal Artery to Foot Artery, Percutaneous Endoscopic Approach
INCL: High risk of CV event 3 - Peripheral artery disease (Lower-extermity endarterectomy, stenting, angioplasty, or atherectomy OR Lower-extremity bypass)	041N4ZQ	PX	10	Bypass Left Popliteal Artery to Lower Extremity Artery, Percutaneous Endoscopic Approach
INCL: High risk of CV event 3 - Peripheral artery disease (Lower-extermity endarterectomy, stenting, angioplasty, or atherectomy OR Lower-extremity bypass)	041N4ZS	PX	10	Bypass Left Popliteal Artery to Lower Extremity Vein, Percutaneous Endoscopic Approach
INCL: High risk of CV event 3 - Peripheral artery disease (Lower-extermity endarterectomy, stenting, angioplasty, or atherectomy OR Lower-extremity bypass)	0470046	PX	10	Dilation of Abdominal Aorta, Bifurcation, with Drug-eluting Intraluminal Device, Open Approach
INCL: High risk of CV event 3 - Peripheral artery disease (Lower-extermity endarterectomy, stenting, angioplasty, or atherectomy OR Lower-extremity bypass)	047004Z	PX	10	Dilation of Abdominal Aorta with Drug-eluting Intraluminal Device, Open Approach
INCL: High risk of CV event 3 - Peripheral artery disease (Lower-extermity endarterectomy, stenting, angioplasty, or atherectomy OR Lower-extremity bypass)	0470056	PX	10	Dilation of Abdominal Aorta, Bifurcation, with Two Drug-eluting Intraluminal Devices, Open Approach
INCL: High risk of CV event 3 - Peripheral artery disease (Lower-extermity endarterectomy, stenting, angioplasty, or atherectomy OR Lower-extremity bypass)	047005Z	PX	10	Dilation of Abdominal Aorta with Two Drug-eluting Intraluminal Devices, Open Approach
INCL: High risk of CV event 3 - Peripheral artery disease (Lower-extermity endarterectomy, stenting, angioplasty, or atherectomy OR Lower-extremity bypass)	0470066	PX	10	Dilation of Abdominal Aorta, Bifurcation, with Three Drug-eluting Intraluminal Devices, Open Approach
INCL: High risk of CV event 3 - Peripheral artery disease (Lower-extermity endarterectomy, stenting, angioplasty, or atherectomy OR Lower-extremity bypass)	047006Z	PX	10	Dilation of Abdominal Aorta with Three Drug-eluting Intraluminal Devices, Open Approach
INCL: High risk of CV event 3 - Peripheral artery disease (Lower-extermity endarterectomy, stenting, angioplasty, or atherectomy OR Lower-extremity bypass)	0470076	PX	10	Dilation of Abdominal Aorta, Bifurcation, with Four or More Drug-eluting Intraluminal Devices, Open Approach
INCL: High risk of CV event 3 - Peripheral artery disease (Lower-extermity endarterectomy, stenting, angioplasty, or atherectomy OR Lower-extremity bypass)	047007Z	PX	10	Dilation of Abdominal Aorta with Four or More Drug-eluting Intraluminal Devices, Open Approach
INCL: High risk of CV event 3 - Peripheral artery disease (Lower-extermity endarterectomy, stenting, angioplasty, or atherectomy OR Lower-extremity bypass)	04700D6	PX	10	Dilation of Abdominal Aorta, Bifurcation, with Intraluminal Device, Open Approach
INCL: High risk of CV event 3 - Peripheral artery disease (Lower-extermity endarterectomy, stenting, angioplasty, or atherectomy OR Lower-extremity bypass)	04700DZ	PX	10	Dilation of Abdominal Aorta with Intraluminal Device, Open Approach
INCL: High risk of CV event 3 - Peripheral artery disease (Lower-extermity endarterectomy, stenting, angioplasty, or atherectomy OR Lower-extremity bypass)	04700E6	PX	10	Dilation of Abdominal Aorta, Bifurcation, with Two Intraluminal Devices, Open Approach
INCL: High risk of CV event 3 - Peripheral artery disease (Lower-extermity endarterectomy, stenting, angioplasty, or atherectomy OR Lower-extremity bypass)	04700EZ	PX	10	Dilation of Abdominal Aorta with Two Intraluminal Devices, Open Approach
INCL: High risk of CV event 3 - Peripheral artery disease (Lower-extermity endarterectomy, stenting, angioplasty, or atherectomy OR Lower-extremity bypass)	04700F6	PX	10	Dilation of Abdominal Aorta, Bifurcation, with Three Intraluminal Devices, Open Approach
INCL: High risk of CV event 3 - Peripheral artery disease (Lower-extermity endarterectomy, stenting, angioplasty, or atherectomy OR Lower-extremity bypass)	04700FZ	PX	10	Dilation of Abdominal Aorta with Three Intraluminal Devices, Open Approach
INCL: High risk of CV event 3 - Peripheral artery disease (Lower-extermity endarterectomy, stenting, angioplasty, or atherectomy OR Lower-extremity bypass)	04700G6	PX	10	Dilation of Abdominal Aorta, Bifurcation, with Four or More Intraluminal Devices, Open Approach
INCL: High risk of CV event 3 - Peripheral artery disease (Lower-extermity endarterectomy, stenting, angioplasty, or atherectomy OR Lower-extremity bypass)	04700GZ	PX	10	Dilation of Abdominal Aorta with Four or More Intraluminal Devices, Open Approach
INCL: High risk of CV event 3 - Peripheral artery disease (Lower-extermity endarterectomy, stenting, angioplasty, or atherectomy OR Lower-extremity bypass)	04700Z6	PX	10	Dilation of Abdominal Aorta, Bifurcation, Open Approach
INCL: High risk of CV event 3 - Peripheral artery disease (Lower-extermity endarterectomy, stenting, angioplasty, or atherectomy OR Lower-extremity bypass)	04700ZZ	PX	10	Dilation of Abdominal Aorta, Open Approach
INCL: High risk of CV event 3 - Peripheral artery disease (Lower-extermity endarterectomy, stenting, angioplasty, or atherectomy OR Lower-extremity bypass)	0470346	PX	10	Dilation of Abdominal Aorta, Bifurcation, with Drug-eluting Intraluminal Device, Percutaneous Approach
INCL: High risk of CV event 3 - Peripheral artery disease (Lower-extermity endarterectomy, stenting, angioplasty, or atherectomy OR Lower-extremity bypass)	047034Z	PX	10	Dilation of Abdominal Aorta with Drug-eluting Intraluminal Device, Percutaneous Approach
INCL: High risk of CV event 3 - Peripheral artery disease (Lower-extermity endarterectomy, stenting, angioplasty, or atherectomy OR Lower-extremity bypass)	0470356	PX	10	Dilation of Abdominal Aorta, Bifurcation, with Two Drug-eluting Intraluminal Devices, Percutaneous Approach
INCL: High risk of CV event 3 - Peripheral artery disease (Lower-extermity endarterectomy, stenting, angioplasty, or atherectomy OR Lower-extremity bypass)	047035Z	PX	10	Dilation of Abdominal Aorta with Two Drug-eluting Intraluminal Devices, Percutaneous Approach
INCL: High risk of CV event 3 - Peripheral artery disease (Lower-extermity endarterectomy, stenting, angioplasty, or atherectomy OR Lower-extremity bypass)	0470366	PX	10	Dilation of Abdominal Aorta, Bifurcation, with Three Drug-eluting Intraluminal Devices, Percutaneous Approach
INCL: High risk of CV event 3 - Peripheral artery disease (Lower-extermity endarterectomy, stenting, angioplasty, or atherectomy OR Lower-extremity bypass)	047036Z	PX	10	Dilation of Abdominal Aorta with Three Drug-eluting Intraluminal Devices, Percutaneous Approach
INCL: High risk of CV event 3 - Peripheral artery disease (Lower-extermity endarterectomy, stenting, angioplasty, or atherectomy OR Lower-extremity bypass)	0470376	PX	10	Dilation of Abdominal Aorta, Bifurcation, with Four or More Drug-eluting Intraluminal Devices, Percutaneous Approach
INCL: High risk of CV event 3 - Peripheral artery disease (Lower-extermity endarterectomy, stenting, angioplasty, or atherectomy OR Lower-extremity bypass)	047037Z	PX	10	Dilation of Abdominal Aorta with Four or More Drug-eluting Intraluminal Devices, Percutaneous Approach
INCL: High risk of CV event 3 - Peripheral artery disease (Lower-extermity endarterectomy, stenting, angioplasty, or atherectomy OR Lower-extremity bypass)	04703D6	PX	10	Dilation of Abdominal Aorta, Bifurcation, with Intraluminal Device, Percutaneous Approach
INCL: High risk of CV event 3 - Peripheral artery disease (Lower-extermity endarterectomy, stenting, angioplasty, or atherectomy OR Lower-extremity bypass)	04703DZ	PX	10	Dilation of Abdominal Aorta with Intraluminal Device, Percutaneous Approach
INCL: High risk of CV event 3 - Peripheral artery disease (Lower-extermity endarterectomy, stenting, angioplasty, or atherectomy OR Lower-extremity bypass)	04703E6	PX	10	Dilation of Abdominal Aorta, Bifurcation, with Two Intraluminal Devices, Percutaneous Approach
INCL: High risk of CV event 3 - Peripheral artery disease (Lower-extermity endarterectomy, stenting, angioplasty, or atherectomy OR Lower-extremity bypass)	04703EZ	PX	10	Dilation of Abdominal Aorta with Two Intraluminal Devices, Percutaneous Approach
INCL: High risk of CV event 3 - Peripheral artery disease (Lower-extermity endarterectomy, stenting, angioplasty, or atherectomy OR Lower-extremity bypass)	04703F6	PX	10	Dilation of Abdominal Aorta, Bifurcation, with Three Intraluminal Devices, Percutaneous Approach
INCL: High risk of CV event 3 - Peripheral artery disease (Lower-extermity endarterectomy, stenting, angioplasty, or atherectomy OR Lower-extremity bypass)	04703FZ	PX	10	Dilation of Abdominal Aorta with Three Intraluminal Devices, Percutaneous Approach
INCL: High risk of CV event 3 - Peripheral artery disease (Lower-extermity endarterectomy, stenting, angioplasty, or atherectomy OR Lower-extremity bypass)	04703G6	PX	10	Dilation of Abdominal Aorta, Bifurcation, with Four or More Intraluminal Devices, Percutaneous Approach
INCL: High risk of CV event 3 - Peripheral artery disease (Lower-extermity endarterectomy, stenting, angioplasty, or atherectomy OR Lower-extremity bypass)	04703GZ	PX	10	Dilation of Abdominal Aorta with Four or More Intraluminal Devices, Percutaneous Approach
INCL: High risk of CV event 3 - Peripheral artery disease (Lower-extermity endarterectomy, stenting, angioplasty, or atherectomy OR Lower-extremity bypass)	04703Z6	PX	10	Dilation of Abdominal Aorta, Bifurcation, Percutaneous Approach
INCL: High risk of CV event 3 - Peripheral artery disease (Lower-extermity endarterectomy, stenting, angioplasty, or atherectomy OR Lower-extremity bypass)	04703ZZ	PX	10	Dilation of Abdominal Aorta, Percutaneous Approach
INCL: High risk of CV event 3 - Peripheral artery disease (Lower-extermity endarterectomy, stenting, angioplasty, or atherectomy OR Lower-extremity bypass)	0470446	PX	10	Dilation of Abdominal Aorta, Bifurcation, with Drug-eluting Intraluminal Device, Percutaneous Endoscopic Approach
INCL: High risk of CV event 3 - Peripheral artery disease (Lower-extermity endarterectomy, stenting, angioplasty, or atherectomy OR Lower-extremity bypass)	047044Z	PX	10	Dilation of Abdominal Aorta with Drug-eluting Intraluminal Device, Percutaneous Endoscopic Approach
INCL: High risk of CV event 3 - Peripheral artery disease (Lower-extermity endarterectomy, stenting, angioplasty, or atherectomy OR Lower-extremity bypass)	0470456	PX	10	Dilation of Abdominal Aorta, Bifurcation, with Two Drug-eluting Intraluminal Devices, Percutaneous Endoscopic Approach
INCL: High risk of CV event 3 - Peripheral artery disease (Lower-extermity endarterectomy, stenting, angioplasty, or atherectomy OR Lower-extremity bypass)	047045Z	PX	10	Dilation of Abdominal Aorta with Two Drug-eluting Intraluminal Devices, Percutaneous Endoscopic Approach
INCL: High risk of CV event 3 - Peripheral artery disease (Lower-extermity endarterectomy, stenting, angioplasty, or atherectomy OR Lower-extremity bypass)	0470466	PX	10	Dilation of Abdominal Aorta, Bifurcation, with Three Drug-eluting Intraluminal Devices, Percutaneous Endoscopic Approach
INCL: High risk of CV event 3 - Peripheral artery disease (Lower-extermity endarterectomy, stenting, angioplasty, or atherectomy OR Lower-extremity bypass)	047046Z	PX	10	Dilation of Abdominal Aorta with Three Drug-eluting Intraluminal Devices, Percutaneous Endoscopic Approach
INCL: High risk of CV event 3 - Peripheral artery disease (Lower-extermity endarterectomy, stenting, angioplasty, or atherectomy OR Lower-extremity bypass)	0470476	PX	10	Dilation of Abdominal Aorta, Bifurcation, with Four or More Drug-eluting Intraluminal Devices, Percutaneous Endoscopic Approach
INCL: High risk of CV event 3 - Peripheral artery disease (Lower-extermity endarterectomy, stenting, angioplasty, or atherectomy OR Lower-extremity bypass)	047047Z	PX	10	Dilation of Abdominal Aorta with Four or More Drug-eluting Intraluminal Devices, Percutaneous Endoscopic Approach
INCL: High risk of CV event 3 - Peripheral artery disease (Lower-extermity endarterectomy, stenting, angioplasty, or atherectomy OR Lower-extremity bypass)	04704D6	PX	10	Dilation of Abdominal Aorta, Bifurcation, with Intraluminal Device, Percutaneous Endoscopic Approach
INCL: High risk of CV event 3 - Peripheral artery disease (Lower-extermity endarterectomy, stenting, angioplasty, or atherectomy OR Lower-extremity bypass)	04704DZ	PX	10	Dilation of Abdominal Aorta with Intraluminal Device, Percutaneous Endoscopic Approach
INCL: High risk of CV event 3 - Peripheral artery disease (Lower-extermity endarterectomy, stenting, angioplasty, or atherectomy OR Lower-extremity bypass)	04704E6	PX	10	Dilation of Abdominal Aorta, Bifurcation, with Two Intraluminal Devices, Percutaneous Endoscopic Approach
INCL: High risk of CV event 3 - Peripheral artery disease (Lower-extermity endarterectomy, stenting, angioplasty, or atherectomy OR Lower-extremity bypass)	04704EZ	PX	10	Dilation of Abdominal Aorta with Two Intraluminal Devices, Percutaneous Endoscopic Approach
INCL: High risk of CV event 3 - Peripheral artery disease (Lower-extermity endarterectomy, stenting, angioplasty, or atherectomy OR Lower-extremity bypass)	04704F6	PX	10	Dilation of Abdominal Aorta, Bifurcation, with Three Intraluminal Devices, Percutaneous Endoscopic Approach
INCL: High risk of CV event 3 - Peripheral artery disease (Lower-extermity endarterectomy, stenting, angioplasty, or atherectomy OR Lower-extremity bypass)	04704FZ	PX	10	Dilation of Abdominal Aorta with Three Intraluminal Devices, Percutaneous Endoscopic Approach
INCL: High risk of CV event 3 - Peripheral artery disease (Lower-extermity endarterectomy, stenting, angioplasty, or atherectomy OR Lower-extremity bypass)	04704G6	PX	10	Dilation of Abdominal Aorta, Bifurcation, with Four or More Intraluminal Devices, Percutaneous Endoscopic Approach
INCL: High risk of CV event 3 - Peripheral artery disease (Lower-extermity endarterectomy, stenting, angioplasty, or atherectomy OR Lower-extremity bypass)	04704GZ	PX	10	Dilation of Abdominal Aorta with Four or More Intraluminal Devices, Percutaneous Endoscopic Approach
INCL: High risk of CV event 3 - Peripheral artery disease (Lower-extermity endarterectomy, stenting, angioplasty, or atherectomy OR Lower-extremity bypass)	04704Z6	PX	10	Dilation of Abdominal Aorta, Bifurcation, Percutaneous Endoscopic Approach
INCL: High risk of CV event 3 - Peripheral artery disease (Lower-extermity endarterectomy, stenting, angioplasty, or atherectomy OR Lower-extremity bypass)	04704ZZ	PX	10	Dilation of Abdominal Aorta, Percutaneous Endoscopic Approach
INCL: High risk of CV event 3 - Peripheral artery disease (Lower-extermity endarterectomy, stenting, angioplasty, or atherectomy OR Lower-extremity bypass)	047C046	PX	10	Dilation of Right Common Iliac Artery, Bifurcation, with Drug-eluting Intraluminal Device, Open Approach
INCL: High risk of CV event 3 - Peripheral artery disease (Lower-extermity endarterectomy, stenting, angioplasty, or atherectomy OR Lower-extremity bypass)	047C04Z	PX	10	Dilation of Right Common Iliac Artery with Drug-eluting Intraluminal Device, Open Approach
INCL: High risk of CV event 3 - Peripheral artery disease (Lower-extermity endarterectomy, stenting, angioplasty, or atherectomy OR Lower-extremity bypass)	047C056	PX	10	Dilation of Right Common Iliac Artery, Bifurcation, with Two Drug-eluting Intraluminal Devices, Open Approach
INCL: High risk of CV event 3 - Peripheral artery disease (Lower-extermity endarterectomy, stenting, angioplasty, or atherectomy OR Lower-extremity bypass)	047C05Z	PX	10	Dilation of Right Common Iliac Artery with Two Drug-eluting Intraluminal Devices, Open Approach
INCL: High risk of CV event 3 - Peripheral artery disease (Lower-extermity endarterectomy, stenting, angioplasty, or atherectomy OR Lower-extremity bypass)	047C066	PX	10	Dilation of Right Common Iliac Artery, Bifurcation, with Three Drug-eluting Intraluminal Devices, Open Approach
INCL: High risk of CV event 3 - Peripheral artery disease (Lower-extermity endarterectomy, stenting, angioplasty, or atherectomy OR Lower-extremity bypass)	047C06Z	PX	10	Dilation of Right Common Iliac Artery with Three Drug-eluting Intraluminal Devices, Open Approach
INCL: High risk of CV event 3 - Peripheral artery disease (Lower-extermity endarterectomy, stenting, angioplasty, or atherectomy OR Lower-extremity bypass)	047C076	PX	10	Dilation of Right Common Iliac Artery, Bifurcation, with Four or More Drug-eluting Intraluminal Devices, Open Approach
INCL: High risk of CV event 3 - Peripheral artery disease (Lower-extermity endarterectomy, stenting, angioplasty, or atherectomy OR Lower-extremity bypass)	047C07Z	PX	10	Dilation of Right Common Iliac Artery with Four or More Drug-eluting Intraluminal Devices, Open Approach
INCL: High risk of CV event 3 - Peripheral artery disease (Lower-extermity endarterectomy, stenting, angioplasty, or atherectomy OR Lower-extremity bypass)	047C0D6	PX	10	Dilation of Right Common Iliac Artery, Bifurcation, with Intraluminal Device, Open Approach
INCL: High risk of CV event 3 - Peripheral artery disease (Lower-extermity endarterectomy, stenting, angioplasty, or atherectomy OR Lower-extremity bypass)	047C0DZ	PX	10	Dilation of Right Common Iliac Artery with Intraluminal Device, Open Approach
INCL: High risk of CV event 3 - Peripheral artery disease (Lower-extermity endarterectomy, stenting, angioplasty, or atherectomy OR Lower-extremity bypass)	047C0E6	PX	10	Dilation of Right Common Iliac Artery, Bifurcation, with Two Intraluminal Devices, Open Approach
INCL: High risk of CV event 3 - Peripheral artery disease (Lower-extermity endarterectomy, stenting, angioplasty, or atherectomy OR Lower-extremity bypass)	047C0EZ	PX	10	Dilation of Right Common Iliac Artery with Two Intraluminal Devices, Open Approach
INCL: High risk of CV event 3 - Peripheral artery disease (Lower-extermity endarterectomy, stenting, angioplasty, or atherectomy OR Lower-extremity bypass)	047C0F6	PX	10	Dilation of Right Common Iliac Artery, Bifurcation, with Three Intraluminal Devices, Open Approach
INCL: High risk of CV event 3 - Peripheral artery disease (Lower-extermity endarterectomy, stenting, angioplasty, or atherectomy OR Lower-extremity bypass)	047C0FZ	PX	10	Dilation of Right Common Iliac Artery with Three Intraluminal Devices, Open Approach
INCL: High risk of CV event 3 - Peripheral artery disease (Lower-extermity endarterectomy, stenting, angioplasty, or atherectomy OR Lower-extremity bypass)	047C0G6	PX	10	Dilation of Right Common Iliac Artery, Bifurcation, with Four or More Intraluminal Devices, Open Approach
INCL: High risk of CV event 3 - Peripheral artery disease (Lower-extermity endarterectomy, stenting, angioplasty, or atherectomy OR Lower-extremity bypass)	047C0GZ	PX	10	Dilation of Right Common Iliac Artery with Four or More Intraluminal Devices, Open Approach
INCL: High risk of CV event 3 - Peripheral artery disease (Lower-extermity endarterectomy, stenting, angioplasty, or atherectomy OR Lower-extremity bypass)	047C0Z6	PX	10	Dilation of Right Common Iliac Artery, Bifurcation, Open Approach
INCL: High risk of CV event 3 - Peripheral artery disease (Lower-extermity endarterectomy, stenting, angioplasty, or atherectomy OR Lower-extremity bypass)	047C0ZZ	PX	10	Dilation of Right Common Iliac Artery, Open Approach
INCL: High risk of CV event 3 - Peripheral artery disease (Lower-extermity endarterectomy, stenting, angioplasty, or atherectomy OR Lower-extremity bypass)	047C346	PX	10	Dilation of Right Common Iliac Artery, Bifurcation, with Drug-eluting Intraluminal Device, Percutaneous Approach
INCL: High risk of CV event 3 - Peripheral artery disease (Lower-extermity endarterectomy, stenting, angioplasty, or atherectomy OR Lower-extremity bypass)	047C34Z	PX	10	Dilation of Right Common Iliac Artery with Drug-eluting Intraluminal Device, Percutaneous Approach
INCL: High risk of CV event 3 - Peripheral artery disease (Lower-extermity endarterectomy, stenting, angioplasty, or atherectomy OR Lower-extremity bypass)	047C356	PX	10	Dilation of Right Common Iliac Artery, Bifurcation, with Two Drug-eluting Intraluminal Devices, Percutaneous Approach
INCL: High risk of CV event 3 - Peripheral artery disease (Lower-extermity endarterectomy, stenting, angioplasty, or atherectomy OR Lower-extremity bypass)	047C35Z	PX	10	Dilation of Right Common Iliac Artery with Two Drug-eluting Intraluminal Devices, Percutaneous Approach
INCL: High risk of CV event 3 - Peripheral artery disease (Lower-extermity endarterectomy, stenting, angioplasty, or atherectomy OR Lower-extremity bypass)	047C366	PX	10	Dilation of Right Common Iliac Artery, Bifurcation, with Three Drug-eluting Intraluminal Devices, Percutaneous Approach
INCL: High risk of CV event 3 - Peripheral artery disease (Lower-extermity endarterectomy, stenting, angioplasty, or atherectomy OR Lower-extremity bypass)	047C36Z	PX	10	Dilation of Right Common Iliac Artery with Three Drug-eluting Intraluminal Devices, Percutaneous Approach
INCL: High risk of CV event 3 - Peripheral artery disease (Lower-extermity endarterectomy, stenting, angioplasty, or atherectomy OR Lower-extremity bypass)	047C376	PX	10	Dilation of Right Common Iliac Artery, Bifurcation, with Four or More Drug-eluting Intraluminal Devices, Percutaneous Approach
INCL: High risk of CV event 3 - Peripheral artery disease (Lower-extermity endarterectomy, stenting, angioplasty, or atherectomy OR Lower-extremity bypass)	047C37Z	PX	10	Dilation of Right Common Iliac Artery with Four or More Drug-eluting Intraluminal Devices, Percutaneous Approach
INCL: High risk of CV event 3 - Peripheral artery disease (Lower-extermity endarterectomy, stenting, angioplasty, or atherectomy OR Lower-extremity bypass)	047C3D6	PX	10	Dilation of Right Common Iliac Artery, Bifurcation, with Intraluminal Device, Percutaneous Approach
INCL: High risk of CV event 3 - Peripheral artery disease (Lower-extermity endarterectomy, stenting, angioplasty, or atherectomy OR Lower-extremity bypass)	047C3DZ	PX	10	Dilation of Right Common Iliac Artery with Intraluminal Device, Percutaneous Approach
INCL: High risk of CV event 3 - Peripheral artery disease (Lower-extermity endarterectomy, stenting, angioplasty, or atherectomy OR Lower-extremity bypass)	047C3E6	PX	10	Dilation of Right Common Iliac Artery, Bifurcation, with Two Intraluminal Devices, Percutaneous Approach
INCL: High risk of CV event 3 - Peripheral artery disease (Lower-extermity endarterectomy, stenting, angioplasty, or atherectomy OR Lower-extremity bypass)	047C3EZ	PX	10	Dilation of Right Common Iliac Artery with Two Intraluminal Devices, Percutaneous Approach
INCL: High risk of CV event 3 - Peripheral artery disease (Lower-extermity endarterectomy, stenting, angioplasty, or atherectomy OR Lower-extremity bypass)	047C3F6	PX	10	Dilation of Right Common Iliac Artery, Bifurcation, with Three Intraluminal Devices, Percutaneous Approach
INCL: High risk of CV event 3 - Peripheral artery disease (Lower-extermity endarterectomy, stenting, angioplasty, or atherectomy OR Lower-extremity bypass)	047C3FZ	PX	10	Dilation of Right Common Iliac Artery with Three Intraluminal Devices, Percutaneous Approach
INCL: High risk of CV event 3 - Peripheral artery disease (Lower-extermity endarterectomy, stenting, angioplasty, or atherectomy OR Lower-extremity bypass)	047C3G6	PX	10	Dilation of Right Common Iliac Artery, Bifurcation, with Four or More Intraluminal Devices, Percutaneous Approach
INCL: High risk of CV event 3 - Peripheral artery disease (Lower-extermity endarterectomy, stenting, angioplasty, or atherectomy OR Lower-extremity bypass)	047C3GZ	PX	10	Dilation of Right Common Iliac Artery with Four or More Intraluminal Devices, Percutaneous Approach
INCL: High risk of CV event 3 - Peripheral artery disease (Lower-extermity endarterectomy, stenting, angioplasty, or atherectomy OR Lower-extremity bypass)	047C3Z6	PX	10	Dilation of Right Common Iliac Artery, Bifurcation, Percutaneous Approach
INCL: High risk of CV event 3 - Peripheral artery disease (Lower-extermity endarterectomy, stenting, angioplasty, or atherectomy OR Lower-extremity bypass)	047C3ZZ	PX	10	Dilation of Right Common Iliac Artery, Percutaneous Approach
INCL: High risk of CV event 3 - Peripheral artery disease (Lower-extermity endarterectomy, stenting, angioplasty, or atherectomy OR Lower-extremity bypass)	047C446	PX	10	Dilation of Right Common Iliac Artery, Bifurcation, with Drug-eluting Intraluminal Device, Percutaneous Endoscopic Approach
INCL: High risk of CV event 3 - Peripheral artery disease (Lower-extermity endarterectomy, stenting, angioplasty, or atherectomy OR Lower-extremity bypass)	047C44Z	PX	10	Dilation of Right Common Iliac Artery with Drug-eluting Intraluminal Device, Percutaneous Endoscopic Approach
INCL: High risk of CV event 3 - Peripheral artery disease (Lower-extermity endarterectomy, stenting, angioplasty, or atherectomy OR Lower-extremity bypass)	047C456	PX	10	Dilation of Right Common Iliac Artery, Bifurcation, with Two Drug-eluting Intraluminal Devices, Percutaneous Endoscopic Approach
INCL: High risk of CV event 3 - Peripheral artery disease (Lower-extermity endarterectomy, stenting, angioplasty, or atherectomy OR Lower-extremity bypass)	047C45Z	PX	10	Dilation of Right Common Iliac Artery with Two Drug-eluting Intraluminal Devices, Percutaneous Endoscopic Approach
INCL: High risk of CV event 3 - Peripheral artery disease (Lower-extermity endarterectomy, stenting, angioplasty, or atherectomy OR Lower-extremity bypass)	047C466	PX	10	Dilation of Right Common Iliac Artery, Bifurcation, with Three Drug-eluting Intraluminal Devices, Percutaneous Endoscopic Approach
INCL: High risk of CV event 3 - Peripheral artery disease (Lower-extermity endarterectomy, stenting, angioplasty, or atherectomy OR Lower-extremity bypass)	047C46Z	PX	10	Dilation of Right Common Iliac Artery with Three Drug-eluting Intraluminal Devices, Percutaneous Endoscopic Approach
INCL: High risk of CV event 3 - Peripheral artery disease (Lower-extermity endarterectomy, stenting, angioplasty, or atherectomy OR Lower-extremity bypass)	047C476	PX	10	Dilation of Right Common Iliac Artery, Bifurcation, with Four or More Drug-eluting Intraluminal Devices, Percutaneous Endoscopic Approach
INCL: High risk of CV event 3 - Peripheral artery disease (Lower-extermity endarterectomy, stenting, angioplasty, or atherectomy OR Lower-extremity bypass)	047C47Z	PX	10	Dilation of Right Common Iliac Artery with Four or More Drug-eluting Intraluminal Devices, Percutaneous Endoscopic Approach
INCL: High risk of CV event 3 - Peripheral artery disease (Lower-extermity endarterectomy, stenting, angioplasty, or atherectomy OR Lower-extremity bypass)	047C4D6	PX	10	Dilation of Right Common Iliac Artery, Bifurcation, with Intraluminal Device, Percutaneous Endoscopic Approach
INCL: High risk of CV event 3 - Peripheral artery disease (Lower-extermity endarterectomy, stenting, angioplasty, or atherectomy OR Lower-extremity bypass)	047C4DZ	PX	10	Dilation of Right Common Iliac Artery with Intraluminal Device, Percutaneous Endoscopic Approach
INCL: High risk of CV event 3 - Peripheral artery disease (Lower-extermity endarterectomy, stenting, angioplasty, or atherectomy OR Lower-extremity bypass)	047C4E6	PX	10	Dilation of Right Common Iliac Artery, Bifurcation, with Two Intraluminal Devices, Percutaneous Endoscopic Approach
INCL: High risk of CV event 3 - Peripheral artery disease (Lower-extermity endarterectomy, stenting, angioplasty, or atherectomy OR Lower-extremity bypass)	047C4EZ	PX	10	Dilation of Right Common Iliac Artery with Two Intraluminal Devices, Percutaneous Endoscopic Approach
INCL: High risk of CV event 3 - Peripheral artery disease (Lower-extermity endarterectomy, stenting, angioplasty, or atherectomy OR Lower-extremity bypass)	047C4F6	PX	10	Dilation of Right Common Iliac Artery, Bifurcation, with Three Intraluminal Devices, Percutaneous Endoscopic Approach
INCL: High risk of CV event 3 - Peripheral artery disease (Lower-extermity endarterectomy, stenting, angioplasty, or atherectomy OR Lower-extremity bypass)	047C4FZ	PX	10	Dilation of Right Common Iliac Artery with Three Intraluminal Devices, Percutaneous Endoscopic Approach
INCL: High risk of CV event 3 - Peripheral artery disease (Lower-extermity endarterectomy, stenting, angioplasty, or atherectomy OR Lower-extremity bypass)	047C4G6	PX	10	Dilation of Right Common Iliac Artery, Bifurcation, with Four or More Intraluminal Devices, Percutaneous Endoscopic Approach
INCL: High risk of CV event 3 - Peripheral artery disease (Lower-extermity endarterectomy, stenting, angioplasty, or atherectomy OR Lower-extremity bypass)	047C4GZ	PX	10	Dilation of Right Common Iliac Artery with Four or More Intraluminal Devices, Percutaneous Endoscopic Approach
INCL: High risk of CV event 3 - Peripheral artery disease (Lower-extermity endarterectomy, stenting, angioplasty, or atherectomy OR Lower-extremity bypass)	047C4Z6	PX	10	Dilation of Right Common Iliac Artery, Bifurcation, Percutaneous Endoscopic Approach
INCL: High risk of CV event 3 - Peripheral artery disease (Lower-extermity endarterectomy, stenting, angioplasty, or atherectomy OR Lower-extremity bypass)	047C4ZZ	PX	10	Dilation of Right Common Iliac Artery, Percutaneous Endoscopic Approach
INCL: High risk of CV event 3 - Peripheral artery disease (Lower-extermity endarterectomy, stenting, angioplasty, or atherectomy OR Lower-extremity bypass)	047D046	PX	10	Dilation of Left Common Iliac Artery, Bifurcation, with Drug-eluting Intraluminal Device, Open Approach
INCL: High risk of CV event 3 - Peripheral artery disease (Lower-extermity endarterectomy, stenting, angioplasty, or atherectomy OR Lower-extremity bypass)	047D04Z	PX	10	Dilation of Left Common Iliac Artery with Drug-eluting Intraluminal Device, Open Approach
INCL: High risk of CV event 3 - Peripheral artery disease (Lower-extermity endarterectomy, stenting, angioplasty, or atherectomy OR Lower-extremity bypass)	047D056	PX	10	Dilation of Left Common Iliac Artery, Bifurcation, with Two Drug-eluting Intraluminal Devices, Open Approach
INCL: High risk of CV event 3 - Peripheral artery disease (Lower-extermity endarterectomy, stenting, angioplasty, or atherectomy OR Lower-extremity bypass)	047D05Z	PX	10	Dilation of Left Common Iliac Artery with Two Drug-eluting Intraluminal Devices, Open Approach
INCL: High risk of CV event 3 - Peripheral artery disease (Lower-extermity endarterectomy, stenting, angioplasty, or atherectomy OR Lower-extremity bypass)	047D066	PX	10	Dilation of Left Common Iliac Artery, Bifurcation, with Three Drug-eluting Intraluminal Devices, Open Approach
INCL: High risk of CV event 3 - Peripheral artery disease (Lower-extermity endarterectomy, stenting, angioplasty, or atherectomy OR Lower-extremity bypass)	047D06Z	PX	10	Dilation of Left Common Iliac Artery with Three Drug-eluting Intraluminal Devices, Open Approach
INCL: High risk of CV event 3 - Peripheral artery disease (Lower-extermity endarterectomy, stenting, angioplasty, or atherectomy OR Lower-extremity bypass)	047D076	PX	10	Dilation of Left Common Iliac Artery, Bifurcation, with Four or More Drug-eluting Intraluminal Devices, Open Approach
INCL: High risk of CV event 3 - Peripheral artery disease (Lower-extermity endarterectomy, stenting, angioplasty, or atherectomy OR Lower-extremity bypass)	047D07Z	PX	10	Dilation of Left Common Iliac Artery with Four or More Drug-eluting Intraluminal Devices, Open Approach
INCL: High risk of CV event 3 - Peripheral artery disease (Lower-extermity endarterectomy, stenting, angioplasty, or atherectomy OR Lower-extremity bypass)	047D0D6	PX	10	Dilation of Left Common Iliac Artery, Bifurcation, with Intraluminal Device, Open Approach
INCL: High risk of CV event 3 - Peripheral artery disease (Lower-extermity endarterectomy, stenting, angioplasty, or atherectomy OR Lower-extremity bypass)	047D0DZ	PX	10	Dilation of Left Common Iliac Artery with Intraluminal Device, Open Approach
INCL: High risk of CV event 3 - Peripheral artery disease (Lower-extermity endarterectomy, stenting, angioplasty, or atherectomy OR Lower-extremity bypass)	047D0E6	PX	10	Dilation of Left Common Iliac Artery, Bifurcation, with Two Intraluminal Devices, Open Approach
INCL: High risk of CV event 3 - Peripheral artery disease (Lower-extermity endarterectomy, stenting, angioplasty, or atherectomy OR Lower-extremity bypass)	047D0EZ	PX	10	Dilation of Left Common Iliac Artery with Two Intraluminal Devices, Open Approach
INCL: High risk of CV event 3 - Peripheral artery disease (Lower-extermity endarterectomy, stenting, angioplasty, or atherectomy OR Lower-extremity bypass)	047D0F6	PX	10	Dilation of Left Common Iliac Artery, Bifurcation, with Three Intraluminal Devices, Open Approach
INCL: High risk of CV event 3 - Peripheral artery disease (Lower-extermity endarterectomy, stenting, angioplasty, or atherectomy OR Lower-extremity bypass)	047D0FZ	PX	10	Dilation of Left Common Iliac Artery with Three Intraluminal Devices, Open Approach
INCL: High risk of CV event 3 - Peripheral artery disease (Lower-extermity endarterectomy, stenting, angioplasty, or atherectomy OR Lower-extremity bypass)	047D0G6	PX	10	Dilation of Left Common Iliac Artery, Bifurcation, with Four or More Intraluminal Devices, Open Approach
INCL: High risk of CV event 3 - Peripheral artery disease (Lower-extermity endarterectomy, stenting, angioplasty, or atherectomy OR Lower-extremity bypass)	047D0GZ	PX	10	Dilation of Left Common Iliac Artery with Four or More Intraluminal Devices, Open Approach
INCL: High risk of CV event 3 - Peripheral artery disease (Lower-extermity endarterectomy, stenting, angioplasty, or atherectomy OR Lower-extremity bypass)	047D0Z6	PX	10	Dilation of Left Common Iliac Artery, Bifurcation, Open Approach
INCL: High risk of CV event 3 - Peripheral artery disease (Lower-extermity endarterectomy, stenting, angioplasty, or atherectomy OR Lower-extremity bypass)	047D0ZZ	PX	10	Dilation of Left Common Iliac Artery, Open Approach
INCL: High risk of CV event 3 - Peripheral artery disease (Lower-extermity endarterectomy, stenting, angioplasty, or atherectomy OR Lower-extremity bypass)	047D346	PX	10	Dilation of Left Common Iliac Artery, Bifurcation, with Drug-eluting Intraluminal Device, Percutaneous Approach
INCL: High risk of CV event 3 - Peripheral artery disease (Lower-extermity endarterectomy, stenting, angioplasty, or atherectomy OR Lower-extremity bypass)	047D34Z	PX	10	Dilation of Left Common Iliac Artery with Drug-eluting Intraluminal Device, Percutaneous Approach
INCL: High risk of CV event 3 - Peripheral artery disease (Lower-extermity endarterectomy, stenting, angioplasty, or atherectomy OR Lower-extremity bypass)	047D356	PX	10	Dilation of Left Common Iliac Artery, Bifurcation, with Two Drug-eluting Intraluminal Devices, Percutaneous Approach
INCL: High risk of CV event 3 - Peripheral artery disease (Lower-extermity endarterectomy, stenting, angioplasty, or atherectomy OR Lower-extremity bypass)	047D35Z	PX	10	Dilation of Left Common Iliac Artery with Two Drug-eluting Intraluminal Devices, Percutaneous Approach
INCL: High risk of CV event 3 - Peripheral artery disease (Lower-extermity endarterectomy, stenting, angioplasty, or atherectomy OR Lower-extremity bypass)	047D366	PX	10	Dilation of Left Common Iliac Artery, Bifurcation, with Three Drug-eluting Intraluminal Devices, Percutaneous Approach
INCL: High risk of CV event 3 - Peripheral artery disease (Lower-extermity endarterectomy, stenting, angioplasty, or atherectomy OR Lower-extremity bypass)	047D36Z	PX	10	Dilation of Left Common Iliac Artery with Three Drug-eluting Intraluminal Devices, Percutaneous Approach
INCL: High risk of CV event 3 - Peripheral artery disease (Lower-extermity endarterectomy, stenting, angioplasty, or atherectomy OR Lower-extremity bypass)	047D376	PX	10	Dilation of Left Common Iliac Artery, Bifurcation, with Four or More Drug-eluting Intraluminal Devices, Percutaneous Approach
INCL: High risk of CV event 3 - Peripheral artery disease (Lower-extermity endarterectomy, stenting, angioplasty, or atherectomy OR Lower-extremity bypass)	047D37Z	PX	10	Dilation of Left Common Iliac Artery with Four or More Drug-eluting Intraluminal Devices, Percutaneous Approach
INCL: High risk of CV event 3 - Peripheral artery disease (Lower-extermity endarterectomy, stenting, angioplasty, or atherectomy OR Lower-extremity bypass)	047D3D6	PX	10	Dilation of Left Common Iliac Artery, Bifurcation, with Intraluminal Device, Percutaneous Approach
INCL: High risk of CV event 3 - Peripheral artery disease (Lower-extermity endarterectomy, stenting, angioplasty, or atherectomy OR Lower-extremity bypass)	047D3DZ	PX	10	Dilation of Left Common Iliac Artery with Intraluminal Device, Percutaneous Approach
INCL: High risk of CV event 3 - Peripheral artery disease (Lower-extermity endarterectomy, stenting, angioplasty, or atherectomy OR Lower-extremity bypass)	047D3E6	PX	10	Dilation of Left Common Iliac Artery, Bifurcation, with Two Intraluminal Devices, Percutaneous Approach
INCL: High risk of CV event 3 - Peripheral artery disease (Lower-extermity endarterectomy, stenting, angioplasty, or atherectomy OR Lower-extremity bypass)	047D3EZ	PX	10	Dilation of Left Common Iliac Artery with Two Intraluminal Devices, Percutaneous Approach
INCL: High risk of CV event 3 - Peripheral artery disease (Lower-extermity endarterectomy, stenting, angioplasty, or atherectomy OR Lower-extremity bypass)	047D3F6	PX	10	Dilation of Left Common Iliac Artery, Bifurcation, with Three Intraluminal Devices, Percutaneous Approach
INCL: High risk of CV event 3 - Peripheral artery disease (Lower-extermity endarterectomy, stenting, angioplasty, or atherectomy OR Lower-extremity bypass)	047D3FZ	PX	10	Dilation of Left Common Iliac Artery with Three Intraluminal Devices, Percutaneous Approach
INCL: High risk of CV event 3 - Peripheral artery disease (Lower-extermity endarterectomy, stenting, angioplasty, or atherectomy OR Lower-extremity bypass)	047D3G6	PX	10	Dilation of Left Common Iliac Artery, Bifurcation, with Four or More Intraluminal Devices, Percutaneous Approach
INCL: High risk of CV event 3 - Peripheral artery disease (Lower-extermity endarterectomy, stenting, angioplasty, or atherectomy OR Lower-extremity bypass)	047D3GZ	PX	10	Dilation of Left Common Iliac Artery with Four or More Intraluminal Devices, Percutaneous Approach
INCL: High risk of CV event 3 - Peripheral artery disease (Lower-extermity endarterectomy, stenting, angioplasty, or atherectomy OR Lower-extremity bypass)	047D3Z6	PX	10	Dilation of Left Common Iliac Artery, Bifurcation, Percutaneous Approach
INCL: High risk of CV event 3 - Peripheral artery disease (Lower-extermity endarterectomy, stenting, angioplasty, or atherectomy OR Lower-extremity bypass)	047D3ZZ	PX	10	Dilation of Left Common Iliac Artery, Percutaneous Approach
INCL: High risk of CV event 3 - Peripheral artery disease (Lower-extermity endarterectomy, stenting, angioplasty, or atherectomy OR Lower-extremity bypass)	047D446	PX	10	Dilation of Left Common Iliac Artery, Bifurcation, with Drug-eluting Intraluminal Device, Percutaneous Endoscopic Approach
INCL: High risk of CV event 3 - Peripheral artery disease (Lower-extermity endarterectomy, stenting, angioplasty, or atherectomy OR Lower-extremity bypass)	047D44Z	PX	10	Dilation of Left Common Iliac Artery with Drug-eluting Intraluminal Device, Percutaneous Endoscopic Approach
INCL: High risk of CV event 3 - Peripheral artery disease (Lower-extermity endarterectomy, stenting, angioplasty, or atherectomy OR Lower-extremity bypass)	047D456	PX	10	Dilation of Left Common Iliac Artery, Bifurcation, with Two Drug-eluting Intraluminal Devices, Percutaneous Endoscopic Approach
INCL: High risk of CV event 3 - Peripheral artery disease (Lower-extermity endarterectomy, stenting, angioplasty, or atherectomy OR Lower-extremity bypass)	047D45Z	PX	10	Dilation of Left Common Iliac Artery with Two Drug-eluting Intraluminal Devices, Percutaneous Endoscopic Approach
INCL: High risk of CV event 3 - Peripheral artery disease (Lower-extermity endarterectomy, stenting, angioplasty, or atherectomy OR Lower-extremity bypass)	047D466	PX	10	Dilation of Left Common Iliac Artery, Bifurcation, with Three Drug-eluting Intraluminal Devices, Percutaneous Endoscopic Approach
INCL: High risk of CV event 3 - Peripheral artery disease (Lower-extermity endarterectomy, stenting, angioplasty, or atherectomy OR Lower-extremity bypass)	047D46Z	PX	10	Dilation of Left Common Iliac Artery with Three Drug-eluting Intraluminal Devices, Percutaneous Endoscopic Approach
INCL: High risk of CV event 3 - Peripheral artery disease (Lower-extermity endarterectomy, stenting, angioplasty, or atherectomy OR Lower-extremity bypass)	047D476	PX	10	Dilation of Left Common Iliac Artery, Bifurcation, with Four or More Drug-eluting Intraluminal Devices, Percutaneous Endoscopic Approach
INCL: High risk of CV event 3 - Peripheral artery disease (Lower-extermity endarterectomy, stenting, angioplasty, or atherectomy OR Lower-extremity bypass)	047D47Z	PX	10	Dilation of Left Common Iliac Artery with Four or More Drug-eluting Intraluminal Devices, Percutaneous Endoscopic Approach
INCL: High risk of CV event 3 - Peripheral artery disease (Lower-extermity endarterectomy, stenting, angioplasty, or atherectomy OR Lower-extremity bypass)	047D4D6	PX	10	Dilation of Left Common Iliac Artery, Bifurcation, with Intraluminal Device, Percutaneous Endoscopic Approach
INCL: High risk of CV event 3 - Peripheral artery disease (Lower-extermity endarterectomy, stenting, angioplasty, or atherectomy OR Lower-extremity bypass)	047D4DZ	PX	10	Dilation of Left Common Iliac Artery with Intraluminal Device, Percutaneous Endoscopic Approach
INCL: High risk of CV event 3 - Peripheral artery disease (Lower-extermity endarterectomy, stenting, angioplasty, or atherectomy OR Lower-extremity bypass)	047D4E6	PX	10	Dilation of Left Common Iliac Artery, Bifurcation, with Two Intraluminal Devices, Percutaneous Endoscopic Approach
INCL: High risk of CV event 3 - Peripheral artery disease (Lower-extermity endarterectomy, stenting, angioplasty, or atherectomy OR Lower-extremity bypass)	047D4EZ	PX	10	Dilation of Left Common Iliac Artery with Two Intraluminal Devices, Percutaneous Endoscopic Approach
INCL: High risk of CV event 3 - Peripheral artery disease (Lower-extermity endarterectomy, stenting, angioplasty, or atherectomy OR Lower-extremity bypass)	047D4F6	PX	10	Dilation of Left Common Iliac Artery, Bifurcation, with Three Intraluminal Devices, Percutaneous Endoscopic Approach
INCL: High risk of CV event 3 - Peripheral artery disease (Lower-extermity endarterectomy, stenting, angioplasty, or atherectomy OR Lower-extremity bypass)	047D4FZ	PX	10	Dilation of Left Common Iliac Artery with Three Intraluminal Devices, Percutaneous Endoscopic Approach
INCL: High risk of CV event 3 - Peripheral artery disease (Lower-extermity endarterectomy, stenting, angioplasty, or atherectomy OR Lower-extremity bypass)	047D4G6	PX	10	Dilation of Left Common Iliac Artery, Bifurcation, with Four or More Intraluminal Devices, Percutaneous Endoscopic Approach
INCL: High risk of CV event 3 - Peripheral artery disease (Lower-extermity endarterectomy, stenting, angioplasty, or atherectomy OR Lower-extremity bypass)	047D4GZ	PX	10	Dilation of Left Common Iliac Artery with Four or More Intraluminal Devices, Percutaneous Endoscopic Approach
INCL: High risk of CV event 3 - Peripheral artery disease (Lower-extermity endarterectomy, stenting, angioplasty, or atherectomy OR Lower-extremity bypass)	047D4Z6	PX	10	Dilation of Left Common Iliac Artery, Bifurcation, Percutaneous Endoscopic Approach
INCL: High risk of CV event 3 - Peripheral artery disease (Lower-extermity endarterectomy, stenting, angioplasty, or atherectomy OR Lower-extremity bypass)	047D4ZZ	PX	10	Dilation of Left Common Iliac Artery, Percutaneous Endoscopic Approach
INCL: High risk of CV event 3 - Peripheral artery disease (Lower-extermity endarterectomy, stenting, angioplasty, or atherectomy OR Lower-extremity bypass)	047E046	PX	10	Dilation of Right Internal Iliac Artery, Bifurcation, with Drug-eluting Intraluminal Device, Open Approach
INCL: High risk of CV event 3 - Peripheral artery disease (Lower-extermity endarterectomy, stenting, angioplasty, or atherectomy OR Lower-extremity bypass)	047E04Z	PX	10	Dilation of Right Internal Iliac Artery with Drug-eluting Intraluminal Device, Open Approach
INCL: High risk of CV event 3 - Peripheral artery disease (Lower-extermity endarterectomy, stenting, angioplasty, or atherectomy OR Lower-extremity bypass)	047E056	PX	10	Dilation of Right Internal Iliac Artery, Bifurcation, with Two Drug-eluting Intraluminal Devices, Open Approach
INCL: High risk of CV event 3 - Peripheral artery disease (Lower-extermity endarterectomy, stenting, angioplasty, or atherectomy OR Lower-extremity bypass)	047E05Z	PX	10	Dilation of Right Internal Iliac Artery with Two Drug-eluting Intraluminal Devices, Open Approach
INCL: High risk of CV event 3 - Peripheral artery disease (Lower-extermity endarterectomy, stenting, angioplasty, or atherectomy OR Lower-extremity bypass)	047E066	PX	10	Dilation of Right Internal Iliac Artery, Bifurcation, with Three Drug-eluting Intraluminal Devices, Open Approach
INCL: High risk of CV event 3 - Peripheral artery disease (Lower-extermity endarterectomy, stenting, angioplasty, or atherectomy OR Lower-extremity bypass)	047E06Z	PX	10	Dilation of Right Internal Iliac Artery with Three Drug-eluting Intraluminal Devices, Open Approach
INCL: High risk of CV event 3 - Peripheral artery disease (Lower-extermity endarterectomy, stenting, angioplasty, or atherectomy OR Lower-extremity bypass)	047E076	PX	10	Dilation of Right Internal Iliac Artery, Bifurcation, with Four or More Drug-eluting Intraluminal Devices, Open Approach
INCL: High risk of CV event 3 - Peripheral artery disease (Lower-extermity endarterectomy, stenting, angioplasty, or atherectomy OR Lower-extremity bypass)	047E07Z	PX	10	Dilation of Right Internal Iliac Artery with Four or More Drug-eluting Intraluminal Devices, Open Approach
INCL: High risk of CV event 3 - Peripheral artery disease (Lower-extermity endarterectomy, stenting, angioplasty, or atherectomy OR Lower-extremity bypass)	047E0D6	PX	10	Dilation of Right Internal Iliac Artery, Bifurcation, with Intraluminal Device, Open Approach
INCL: High risk of CV event 3 - Peripheral artery disease (Lower-extermity endarterectomy, stenting, angioplasty, or atherectomy OR Lower-extremity bypass)	047E0DZ	PX	10	Dilation of Right Internal Iliac Artery with Intraluminal Device, Open Approach
INCL: High risk of CV event 3 - Peripheral artery disease (Lower-extermity endarterectomy, stenting, angioplasty, or atherectomy OR Lower-extremity bypass)	047E0E6	PX	10	Dilation of Right Internal Iliac Artery, Bifurcation, with Two Intraluminal Devices, Open Approach
INCL: High risk of CV event 3 - Peripheral artery disease (Lower-extermity endarterectomy, stenting, angioplasty, or atherectomy OR Lower-extremity bypass)	047E0EZ	PX	10	Dilation of Right Internal Iliac Artery with Two Intraluminal Devices, Open Approach
INCL: High risk of CV event 3 - Peripheral artery disease (Lower-extermity endarterectomy, stenting, angioplasty, or atherectomy OR Lower-extremity bypass)	047E0F6	PX	10	Dilation of Right Internal Iliac Artery, Bifurcation, with Three Intraluminal Devices, Open Approach
INCL: High risk of CV event 3 - Peripheral artery disease (Lower-extermity endarterectomy, stenting, angioplasty, or atherectomy OR Lower-extremity bypass)	047E0FZ	PX	10	Dilation of Right Internal Iliac Artery with Three Intraluminal Devices, Open Approach
INCL: High risk of CV event 3 - Peripheral artery disease (Lower-extermity endarterectomy, stenting, angioplasty, or atherectomy OR Lower-extremity bypass)	047E0G6	PX	10	Dilation of Right Internal Iliac Artery, Bifurcation, with Four or More Intraluminal Devices, Open Approach
INCL: High risk of CV event 3 - Peripheral artery disease (Lower-extermity endarterectomy, stenting, angioplasty, or atherectomy OR Lower-extremity bypass)	047E0GZ	PX	10	Dilation of Right Internal Iliac Artery with Four or More Intraluminal Devices, Open Approach
INCL: High risk of CV event 3 - Peripheral artery disease (Lower-extermity endarterectomy, stenting, angioplasty, or atherectomy OR Lower-extremity bypass)	047E0Z6	PX	10	Dilation of Right Internal Iliac Artery, Bifurcation, Open Approach
INCL: High risk of CV event 3 - Peripheral artery disease (Lower-extermity endarterectomy, stenting, angioplasty, or atherectomy OR Lower-extremity bypass)	047E0ZZ	PX	10	Dilation of Right Internal Iliac Artery, Open Approach
INCL: High risk of CV event 3 - Peripheral artery disease (Lower-extermity endarterectomy, stenting, angioplasty, or atherectomy OR Lower-extremity bypass)	047E346	PX	10	Dilation of Right Internal Iliac Artery, Bifurcation, with Drug-eluting Intraluminal Device, Percutaneous Approach
INCL: High risk of CV event 3 - Peripheral artery disease (Lower-extermity endarterectomy, stenting, angioplasty, or atherectomy OR Lower-extremity bypass)	047E34Z	PX	10	Dilation of Right Internal Iliac Artery with Drug-eluting Intraluminal Device, Percutaneous Approach
INCL: High risk of CV event 3 - Peripheral artery disease (Lower-extermity endarterectomy, stenting, angioplasty, or atherectomy OR Lower-extremity bypass)	047E356	PX	10	Dilation of Right Internal Iliac Artery, Bifurcation, with Two Drug-eluting Intraluminal Devices, Percutaneous Approach
INCL: High risk of CV event 3 - Peripheral artery disease (Lower-extermity endarterectomy, stenting, angioplasty, or atherectomy OR Lower-extremity bypass)	047E35Z	PX	10	Dilation of Right Internal Iliac Artery with Two Drug-eluting Intraluminal Devices, Percutaneous Approach
INCL: High risk of CV event 3 - Peripheral artery disease (Lower-extermity endarterectomy, stenting, angioplasty, or atherectomy OR Lower-extremity bypass)	047E366	PX	10	Dilation of Right Internal Iliac Artery, Bifurcation, with Three Drug-eluting Intraluminal Devices, Percutaneous Approach
INCL: High risk of CV event 3 - Peripheral artery disease (Lower-extermity endarterectomy, stenting, angioplasty, or atherectomy OR Lower-extremity bypass)	047E36Z	PX	10	Dilation of Right Internal Iliac Artery with Three Drug-eluting Intraluminal Devices, Percutaneous Approach
INCL: High risk of CV event 3 - Peripheral artery disease (Lower-extermity endarterectomy, stenting, angioplasty, or atherectomy OR Lower-extremity bypass)	047E376	PX	10	Dilation of Right Internal Iliac Artery, Bifurcation, with Four or More Drug-eluting Intraluminal Devices, Percutaneous Approach
INCL: High risk of CV event 3 - Peripheral artery disease (Lower-extermity endarterectomy, stenting, angioplasty, or atherectomy OR Lower-extremity bypass)	047E37Z	PX	10	Dilation of Right Internal Iliac Artery with Four or More Drug-eluting Intraluminal Devices, Percutaneous Approach
INCL: High risk of CV event 3 - Peripheral artery disease (Lower-extermity endarterectomy, stenting, angioplasty, or atherectomy OR Lower-extremity bypass)	047E3D6	PX	10	Dilation of Right Internal Iliac Artery, Bifurcation, with Intraluminal Device, Percutaneous Approach
INCL: High risk of CV event 3 - Peripheral artery disease (Lower-extermity endarterectomy, stenting, angioplasty, or atherectomy OR Lower-extremity bypass)	047E3DZ	PX	10	Dilation of Right Internal Iliac Artery with Intraluminal Device, Percutaneous Approach
INCL: High risk of CV event 3 - Peripheral artery disease (Lower-extermity endarterectomy, stenting, angioplasty, or atherectomy OR Lower-extremity bypass)	047E3E6	PX	10	Dilation of Right Internal Iliac Artery, Bifurcation, with Two Intraluminal Devices, Percutaneous Approach
INCL: High risk of CV event 3 - Peripheral artery disease (Lower-extermity endarterectomy, stenting, angioplasty, or atherectomy OR Lower-extremity bypass)	047E3EZ	PX	10	Dilation of Right Internal Iliac Artery with Two Intraluminal Devices, Percutaneous Approach
INCL: High risk of CV event 3 - Peripheral artery disease (Lower-extermity endarterectomy, stenting, angioplasty, or atherectomy OR Lower-extremity bypass)	047E3F6	PX	10	Dilation of Right Internal Iliac Artery, Bifurcation, with Three Intraluminal Devices, Percutaneous Approach
INCL: High risk of CV event 3 - Peripheral artery disease (Lower-extermity endarterectomy, stenting, angioplasty, or atherectomy OR Lower-extremity bypass)	047E3FZ	PX	10	Dilation of Right Internal Iliac Artery with Three Intraluminal Devices, Percutaneous Approach
INCL: High risk of CV event 3 - Peripheral artery disease (Lower-extermity endarterectomy, stenting, angioplasty, or atherectomy OR Lower-extremity bypass)	047E3G6	PX	10	Dilation of Right Internal Iliac Artery, Bifurcation, with Four or More Intraluminal Devices, Percutaneous Approach
INCL: High risk of CV event 3 - Peripheral artery disease (Lower-extermity endarterectomy, stenting, angioplasty, or atherectomy OR Lower-extremity bypass)	047E3GZ	PX	10	Dilation of Right Internal Iliac Artery with Four or More Intraluminal Devices, Percutaneous Approach
INCL: High risk of CV event 3 - Peripheral artery disease (Lower-extermity endarterectomy, stenting, angioplasty, or atherectomy OR Lower-extremity bypass)	047E3Z6	PX	10	Dilation of Right Internal Iliac Artery, Bifurcation, Percutaneous Approach
INCL: High risk of CV event 3 - Peripheral artery disease (Lower-extermity endarterectomy, stenting, angioplasty, or atherectomy OR Lower-extremity bypass)	047E3ZZ	PX	10	Dilation of Right Internal Iliac Artery, Percutaneous Approach
INCL: High risk of CV event 3 - Peripheral artery disease (Lower-extermity endarterectomy, stenting, angioplasty, or atherectomy OR Lower-extremity bypass)	047E446	PX	10	Dilation of Right Internal Iliac Artery, Bifurcation, with Drug-eluting Intraluminal Device, Percutaneous Endoscopic Approach
INCL: High risk of CV event 3 - Peripheral artery disease (Lower-extermity endarterectomy, stenting, angioplasty, or atherectomy OR Lower-extremity bypass)	047E44Z	PX	10	Dilation of Right Internal Iliac Artery with Drug-eluting Intraluminal Device, Percutaneous Endoscopic Approach
INCL: High risk of CV event 3 - Peripheral artery disease (Lower-extermity endarterectomy, stenting, angioplasty, or atherectomy OR Lower-extremity bypass)	047E456	PX	10	Dilation of Right Internal Iliac Artery, Bifurcation, with Two Drug-eluting Intraluminal Devices, Percutaneous Endoscopic Approach
INCL: High risk of CV event 3 - Peripheral artery disease (Lower-extermity endarterectomy, stenting, angioplasty, or atherectomy OR Lower-extremity bypass)	047E45Z	PX	10	Dilation of Right Internal Iliac Artery with Two Drug-eluting Intraluminal Devices, Percutaneous Endoscopic Approach
INCL: High risk of CV event 3 - Peripheral artery disease (Lower-extermity endarterectomy, stenting, angioplasty, or atherectomy OR Lower-extremity bypass)	047E466	PX	10	Dilation of Right Internal Iliac Artery, Bifurcation, with Three Drug-eluting Intraluminal Devices, Percutaneous Endoscopic Approach
INCL: High risk of CV event 3 - Peripheral artery disease (Lower-extermity endarterectomy, stenting, angioplasty, or atherectomy OR Lower-extremity bypass)	047E46Z	PX	10	Dilation of Right Internal Iliac Artery with Three Drug-eluting Intraluminal Devices, Percutaneous Endoscopic Approach
INCL: High risk of CV event 3 - Peripheral artery disease (Lower-extermity endarterectomy, stenting, angioplasty, or atherectomy OR Lower-extremity bypass)	047E476	PX	10	Dilation of Right Internal Iliac Artery, Bifurcation, with Four or More Drug-eluting Intraluminal Devices, Percutaneous Endoscopic Approach
INCL: High risk of CV event 3 - Peripheral artery disease (Lower-extermity endarterectomy, stenting, angioplasty, or atherectomy OR Lower-extremity bypass)	047E47Z	PX	10	Dilation of Right Internal Iliac Artery with Four or More Drug-eluting Intraluminal Devices, Percutaneous Endoscopic Approach
INCL: High risk of CV event 3 - Peripheral artery disease (Lower-extermity endarterectomy, stenting, angioplasty, or atherectomy OR Lower-extremity bypass)	047E4D6	PX	10	Dilation of Right Internal Iliac Artery, Bifurcation, with Intraluminal Device, Percutaneous Endoscopic Approach
INCL: High risk of CV event 3 - Peripheral artery disease (Lower-extermity endarterectomy, stenting, angioplasty, or atherectomy OR Lower-extremity bypass)	047E4DZ	PX	10	Dilation of Right Internal Iliac Artery with Intraluminal Device, Percutaneous Endoscopic Approach
INCL: High risk of CV event 3 - Peripheral artery disease (Lower-extermity endarterectomy, stenting, angioplasty, or atherectomy OR Lower-extremity bypass)	047E4E6	PX	10	Dilation of Right Internal Iliac Artery, Bifurcation, with Two Intraluminal Devices, Percutaneous Endoscopic Approach
INCL: High risk of CV event 3 - Peripheral artery disease (Lower-extermity endarterectomy, stenting, angioplasty, or atherectomy OR Lower-extremity bypass)	047E4EZ	PX	10	Dilation of Right Internal Iliac Artery with Two Intraluminal Devices, Percutaneous Endoscopic Approach
INCL: High risk of CV event 3 - Peripheral artery disease (Lower-extermity endarterectomy, stenting, angioplasty, or atherectomy OR Lower-extremity bypass)	047E4F6	PX	10	Dilation of Right Internal Iliac Artery, Bifurcation, with Three Intraluminal Devices, Percutaneous Endoscopic Approach
INCL: High risk of CV event 3 - Peripheral artery disease (Lower-extermity endarterectomy, stenting, angioplasty, or atherectomy OR Lower-extremity bypass)	047E4FZ	PX	10	Dilation of Right Internal Iliac Artery with Three Intraluminal Devices, Percutaneous Endoscopic Approach
INCL: High risk of CV event 3 - Peripheral artery disease (Lower-extermity endarterectomy, stenting, angioplasty, or atherectomy OR Lower-extremity bypass)	047E4G6	PX	10	Dilation of Right Internal Iliac Artery, Bifurcation, with Four or More Intraluminal Devices, Percutaneous Endoscopic Approach
INCL: High risk of CV event 3 - Peripheral artery disease (Lower-extermity endarterectomy, stenting, angioplasty, or atherectomy OR Lower-extremity bypass)	047E4GZ	PX	10	Dilation of Right Internal Iliac Artery with Four or More Intraluminal Devices, Percutaneous Endoscopic Approach
INCL: High risk of CV event 3 - Peripheral artery disease (Lower-extermity endarterectomy, stenting, angioplasty, or atherectomy OR Lower-extremity bypass)	047E4Z6	PX	10	Dilation of Right Internal Iliac Artery, Bifurcation, Percutaneous Endoscopic Approach
INCL: High risk of CV event 3 - Peripheral artery disease (Lower-extermity endarterectomy, stenting, angioplasty, or atherectomy OR Lower-extremity bypass)	047E4ZZ	PX	10	Dilation of Right Internal Iliac Artery, Percutaneous Endoscopic Approach
INCL: High risk of CV event 3 - Peripheral artery disease (Lower-extermity endarterectomy, stenting, angioplasty, or atherectomy OR Lower-extremity bypass)	047F046	PX	10	Dilation of Left Internal Iliac Artery, Bifurcation, with Drug-eluting Intraluminal Device, Open Approach
INCL: High risk of CV event 3 - Peripheral artery disease (Lower-extermity endarterectomy, stenting, angioplasty, or atherectomy OR Lower-extremity bypass)	047F04Z	PX	10	Dilation of Left Internal Iliac Artery with Drug-eluting Intraluminal Device, Open Approach
INCL: High risk of CV event 3 - Peripheral artery disease (Lower-extermity endarterectomy, stenting, angioplasty, or atherectomy OR Lower-extremity bypass)	047F056	PX	10	Dilation of Left Internal Iliac Artery, Bifurcation, with Two Drug-eluting Intraluminal Devices, Open Approach
INCL: High risk of CV event 3 - Peripheral artery disease (Lower-extermity endarterectomy, stenting, angioplasty, or atherectomy OR Lower-extremity bypass)	047F05Z	PX	10	Dilation of Left Internal Iliac Artery with Two Drug-eluting Intraluminal Devices, Open Approach
INCL: High risk of CV event 3 - Peripheral artery disease (Lower-extermity endarterectomy, stenting, angioplasty, or atherectomy OR Lower-extremity bypass)	047F066	PX	10	Dilation of Left Internal Iliac Artery, Bifurcation, with Three Drug-eluting Intraluminal Devices, Open Approach
INCL: High risk of CV event 3 - Peripheral artery disease (Lower-extermity endarterectomy, stenting, angioplasty, or atherectomy OR Lower-extremity bypass)	047F06Z	PX	10	Dilation of Left Internal Iliac Artery with Three Drug-eluting Intraluminal Devices, Open Approach
INCL: High risk of CV event 3 - Peripheral artery disease (Lower-extermity endarterectomy, stenting, angioplasty, or atherectomy OR Lower-extremity bypass)	047F076	PX	10	Dilation of Left Internal Iliac Artery, Bifurcation, with Four or More Drug-eluting Intraluminal Devices, Open Approach
INCL: High risk of CV event 3 - Peripheral artery disease (Lower-extermity endarterectomy, stenting, angioplasty, or atherectomy OR Lower-extremity bypass)	047F07Z	PX	10	Dilation of Left Internal Iliac Artery with Four or More Drug-eluting Intraluminal Devices, Open Approach
INCL: High risk of CV event 3 - Peripheral artery disease (Lower-extermity endarterectomy, stenting, angioplasty, or atherectomy OR Lower-extremity bypass)	047F0D6	PX	10	Dilation of Left Internal Iliac Artery, Bifurcation, with Intraluminal Device, Open Approach
INCL: High risk of CV event 3 - Peripheral artery disease (Lower-extermity endarterectomy, stenting, angioplasty, or atherectomy OR Lower-extremity bypass)	047F0DZ	PX	10	Dilation of Left Internal Iliac Artery with Intraluminal Device, Open Approach
INCL: High risk of CV event 3 - Peripheral artery disease (Lower-extermity endarterectomy, stenting, angioplasty, or atherectomy OR Lower-extremity bypass)	047F0E6	PX	10	Dilation of Left Internal Iliac Artery, Bifurcation, with Two Intraluminal Devices, Open Approach
INCL: High risk of CV event 3 - Peripheral artery disease (Lower-extermity endarterectomy, stenting, angioplasty, or atherectomy OR Lower-extremity bypass)	047F0EZ	PX	10	Dilation of Left Internal Iliac Artery with Two Intraluminal Devices, Open Approach
INCL: High risk of CV event 3 - Peripheral artery disease (Lower-extermity endarterectomy, stenting, angioplasty, or atherectomy OR Lower-extremity bypass)	047F0F6	PX	10	Dilation of Left Internal Iliac Artery, Bifurcation, with Three Intraluminal Devices, Open Approach
INCL: High risk of CV event 3 - Peripheral artery disease (Lower-extermity endarterectomy, stenting, angioplasty, or atherectomy OR Lower-extremity bypass)	047F0FZ	PX	10	Dilation of Left Internal Iliac Artery with Three Intraluminal Devices, Open Approach
INCL: High risk of CV event 3 - Peripheral artery disease (Lower-extermity endarterectomy, stenting, angioplasty, or atherectomy OR Lower-extremity bypass)	047F0G6	PX	10	Dilation of Left Internal Iliac Artery, Bifurcation, with Four or More Intraluminal Devices, Open Approach
INCL: High risk of CV event 3 - Peripheral artery disease (Lower-extermity endarterectomy, stenting, angioplasty, or atherectomy OR Lower-extremity bypass)	047F0GZ	PX	10	Dilation of Left Internal Iliac Artery with Four or More Intraluminal Devices, Open Approach
INCL: High risk of CV event 3 - Peripheral artery disease (Lower-extermity endarterectomy, stenting, angioplasty, or atherectomy OR Lower-extremity bypass)	047F0Z6	PX	10	Dilation of Left Internal Iliac Artery, Bifurcation, Open Approach
INCL: High risk of CV event 3 - Peripheral artery disease (Lower-extermity endarterectomy, stenting, angioplasty, or atherectomy OR Lower-extremity bypass)	047F0ZZ	PX	10	Dilation of Left Internal Iliac Artery, Open Approach
INCL: High risk of CV event 3 - Peripheral artery disease (Lower-extermity endarterectomy, stenting, angioplasty, or atherectomy OR Lower-extremity bypass)	047F346	PX	10	Dilation of Left Internal Iliac Artery, Bifurcation, with Drug-eluting Intraluminal Device, Percutaneous Approach
INCL: High risk of CV event 3 - Peripheral artery disease (Lower-extermity endarterectomy, stenting, angioplasty, or atherectomy OR Lower-extremity bypass)	047F34Z	PX	10	Dilation of Left Internal Iliac Artery with Drug-eluting Intraluminal Device, Percutaneous Approach
INCL: High risk of CV event 3 - Peripheral artery disease (Lower-extermity endarterectomy, stenting, angioplasty, or atherectomy OR Lower-extremity bypass)	047F356	PX	10	Dilation of Left Internal Iliac Artery, Bifurcation, with Two Drug-eluting Intraluminal Devices, Percutaneous Approach
INCL: High risk of CV event 3 - Peripheral artery disease (Lower-extermity endarterectomy, stenting, angioplasty, or atherectomy OR Lower-extremity bypass)	047F35Z	PX	10	Dilation of Left Internal Iliac Artery with Two Drug-eluting Intraluminal Devices, Percutaneous Approach
INCL: High risk of CV event 3 - Peripheral artery disease (Lower-extermity endarterectomy, stenting, angioplasty, or atherectomy OR Lower-extremity bypass)	047F366	PX	10	Dilation of Left Internal Iliac Artery, Bifurcation, with Three Drug-eluting Intraluminal Devices, Percutaneous Approach
INCL: High risk of CV event 3 - Peripheral artery disease (Lower-extermity endarterectomy, stenting, angioplasty, or atherectomy OR Lower-extremity bypass)	047F36Z	PX	10	Dilation of Left Internal Iliac Artery with Three Drug-eluting Intraluminal Devices, Percutaneous Approach
INCL: High risk of CV event 3 - Peripheral artery disease (Lower-extermity endarterectomy, stenting, angioplasty, or atherectomy OR Lower-extremity bypass)	047F376	PX	10	Dilation of Left Internal Iliac Artery, Bifurcation, with Four or More Drug-eluting Intraluminal Devices, Percutaneous Approach
INCL: High risk of CV event 3 - Peripheral artery disease (Lower-extermity endarterectomy, stenting, angioplasty, or atherectomy OR Lower-extremity bypass)	047F37Z	PX	10	Dilation of Left Internal Iliac Artery with Four or More Drug-eluting Intraluminal Devices, Percutaneous Approach
INCL: High risk of CV event 3 - Peripheral artery disease (Lower-extermity endarterectomy, stenting, angioplasty, or atherectomy OR Lower-extremity bypass)	047F3D6	PX	10	Dilation of Left Internal Iliac Artery, Bifurcation, with Intraluminal Device, Percutaneous Approach
INCL: High risk of CV event 3 - Peripheral artery disease (Lower-extermity endarterectomy, stenting, angioplasty, or atherectomy OR Lower-extremity bypass)	047F3DZ	PX	10	Dilation of Left Internal Iliac Artery with Intraluminal Device, Percutaneous Approach
INCL: High risk of CV event 3 - Peripheral artery disease (Lower-extermity endarterectomy, stenting, angioplasty, or atherectomy OR Lower-extremity bypass)	047F3E6	PX	10	Dilation of Left Internal Iliac Artery, Bifurcation, with Two Intraluminal Devices, Percutaneous Approach
INCL: High risk of CV event 3 - Peripheral artery disease (Lower-extermity endarterectomy, stenting, angioplasty, or atherectomy OR Lower-extremity bypass)	047F3EZ	PX	10	Dilation of Left Internal Iliac Artery with Two Intraluminal Devices, Percutaneous Approach
INCL: High risk of CV event 3 - Peripheral artery disease (Lower-extermity endarterectomy, stenting, angioplasty, or atherectomy OR Lower-extremity bypass)	047F3F6	PX	10	Dilation of Left Internal Iliac Artery, Bifurcation, with Three Intraluminal Devices, Percutaneous Approach
INCL: High risk of CV event 3 - Peripheral artery disease (Lower-extermity endarterectomy, stenting, angioplasty, or atherectomy OR Lower-extremity bypass)	047F3FZ	PX	10	Dilation of Left Internal Iliac Artery with Three Intraluminal Devices, Percutaneous Approach
INCL: High risk of CV event 3 - Peripheral artery disease (Lower-extermity endarterectomy, stenting, angioplasty, or atherectomy OR Lower-extremity bypass)	047F3G6	PX	10	Dilation of Left Internal Iliac Artery, Bifurcation, with Four or More Intraluminal Devices, Percutaneous Approach
INCL: High risk of CV event 3 - Peripheral artery disease (Lower-extermity endarterectomy, stenting, angioplasty, or atherectomy OR Lower-extremity bypass)	047F3GZ	PX	10	Dilation of Left Internal Iliac Artery with Four or More Intraluminal Devices, Percutaneous Approach
INCL: High risk of CV event 3 - Peripheral artery disease (Lower-extermity endarterectomy, stenting, angioplasty, or atherectomy OR Lower-extremity bypass)	047F3Z6	PX	10	Dilation of Left Internal Iliac Artery, Bifurcation, Percutaneous Approach
INCL: High risk of CV event 3 - Peripheral artery disease (Lower-extermity endarterectomy, stenting, angioplasty, or atherectomy OR Lower-extremity bypass)	047F3ZZ	PX	10	Dilation of Left Internal Iliac Artery, Percutaneous Approach
INCL: High risk of CV event 3 - Peripheral artery disease (Lower-extermity endarterectomy, stenting, angioplasty, or atherectomy OR Lower-extremity bypass)	047F446	PX	10	Dilation of Left Internal Iliac Artery, Bifurcation, with Drug-eluting Intraluminal Device, Percutaneous Endoscopic Approach
INCL: High risk of CV event 3 - Peripheral artery disease (Lower-extermity endarterectomy, stenting, angioplasty, or atherectomy OR Lower-extremity bypass)	047F44Z	PX	10	Dilation of Left Internal Iliac Artery with Drug-eluting Intraluminal Device, Percutaneous Endoscopic Approach
INCL: High risk of CV event 3 - Peripheral artery disease (Lower-extermity endarterectomy, stenting, angioplasty, or atherectomy OR Lower-extremity bypass)	047F456	PX	10	Dilation of Left Internal Iliac Artery, Bifurcation, with Two Drug-eluting Intraluminal Devices, Percutaneous Endoscopic Approach
INCL: High risk of CV event 3 - Peripheral artery disease (Lower-extermity endarterectomy, stenting, angioplasty, or atherectomy OR Lower-extremity bypass)	047F45Z	PX	10	Dilation of Left Internal Iliac Artery with Two Drug-eluting Intraluminal Devices, Percutaneous Endoscopic Approach
INCL: High risk of CV event 3 - Peripheral artery disease (Lower-extermity endarterectomy, stenting, angioplasty, or atherectomy OR Lower-extremity bypass)	047F466	PX	10	Dilation of Left Internal Iliac Artery, Bifurcation, with Three Drug-eluting Intraluminal Devices, Percutaneous Endoscopic Approach
INCL: High risk of CV event 3 - Peripheral artery disease (Lower-extermity endarterectomy, stenting, angioplasty, or atherectomy OR Lower-extremity bypass)	047F46Z	PX	10	Dilation of Left Internal Iliac Artery with Three Drug-eluting Intraluminal Devices, Percutaneous Endoscopic Approach
INCL: High risk of CV event 3 - Peripheral artery disease (Lower-extermity endarterectomy, stenting, angioplasty, or atherectomy OR Lower-extremity bypass)	047F476	PX	10	Dilation of Left Internal Iliac Artery, Bifurcation, with Four or More Drug-eluting Intraluminal Devices, Percutaneous Endoscopic Approach
INCL: High risk of CV event 3 - Peripheral artery disease (Lower-extermity endarterectomy, stenting, angioplasty, or atherectomy OR Lower-extremity bypass)	047F47Z	PX	10	Dilation of Left Internal Iliac Artery with Four or More Drug-eluting Intraluminal Devices, Percutaneous Endoscopic Approach
INCL: High risk of CV event 3 - Peripheral artery disease (Lower-extermity endarterectomy, stenting, angioplasty, or atherectomy OR Lower-extremity bypass)	047F4D6	PX	10	Dilation of Left Internal Iliac Artery, Bifurcation, with Intraluminal Device, Percutaneous Endoscopic Approach
INCL: High risk of CV event 3 - Peripheral artery disease (Lower-extermity endarterectomy, stenting, angioplasty, or atherectomy OR Lower-extremity bypass)	047F4DZ	PX	10	Dilation of Left Internal Iliac Artery with Intraluminal Device, Percutaneous Endoscopic Approach
INCL: High risk of CV event 3 - Peripheral artery disease (Lower-extermity endarterectomy, stenting, angioplasty, or atherectomy OR Lower-extremity bypass)	047F4E6	PX	10	Dilation of Left Internal Iliac Artery, Bifurcation, with Two Intraluminal Devices, Percutaneous Endoscopic Approach
INCL: High risk of CV event 3 - Peripheral artery disease (Lower-extermity endarterectomy, stenting, angioplasty, or atherectomy OR Lower-extremity bypass)	047F4EZ	PX	10	Dilation of Left Internal Iliac Artery with Two Intraluminal Devices, Percutaneous Endoscopic Approach
INCL: High risk of CV event 3 - Peripheral artery disease (Lower-extermity endarterectomy, stenting, angioplasty, or atherectomy OR Lower-extremity bypass)	047F4F6	PX	10	Dilation of Left Internal Iliac Artery, Bifurcation, with Three Intraluminal Devices, Percutaneous Endoscopic Approach
INCL: High risk of CV event 3 - Peripheral artery disease (Lower-extermity endarterectomy, stenting, angioplasty, or atherectomy OR Lower-extremity bypass)	047F4FZ	PX	10	Dilation of Left Internal Iliac Artery with Three Intraluminal Devices, Percutaneous Endoscopic Approach
INCL: High risk of CV event 3 - Peripheral artery disease (Lower-extermity endarterectomy, stenting, angioplasty, or atherectomy OR Lower-extremity bypass)	047F4G6	PX	10	Dilation of Left Internal Iliac Artery, Bifurcation, with Four or More Intraluminal Devices, Percutaneous Endoscopic Approach
INCL: High risk of CV event 3 - Peripheral artery disease (Lower-extermity endarterectomy, stenting, angioplasty, or atherectomy OR Lower-extremity bypass)	047F4GZ	PX	10	Dilation of Left Internal Iliac Artery with Four or More Intraluminal Devices, Percutaneous Endoscopic Approach
INCL: High risk of CV event 3 - Peripheral artery disease (Lower-extermity endarterectomy, stenting, angioplasty, or atherectomy OR Lower-extremity bypass)	047F4Z6	PX	10	Dilation of Left Internal Iliac Artery, Bifurcation, Percutaneous Endoscopic Approach
INCL: High risk of CV event 3 - Peripheral artery disease (Lower-extermity endarterectomy, stenting, angioplasty, or atherectomy OR Lower-extremity bypass)	047F4ZZ	PX	10	Dilation of Left Internal Iliac Artery, Percutaneous Endoscopic Approach
INCL: High risk of CV event 3 - Peripheral artery disease (Lower-extermity endarterectomy, stenting, angioplasty, or atherectomy OR Lower-extremity bypass)	047H046	PX	10	Dilation of Right External Iliac Artery, Bifurcation, with Drug-eluting Intraluminal Device, Open Approach
INCL: High risk of CV event 3 - Peripheral artery disease (Lower-extermity endarterectomy, stenting, angioplasty, or atherectomy OR Lower-extremity bypass)	047H04Z	PX	10	Dilation of Right External Iliac Artery with Drug-eluting Intraluminal Device, Open Approach
INCL: High risk of CV event 3 - Peripheral artery disease (Lower-extermity endarterectomy, stenting, angioplasty, or atherectomy OR Lower-extremity bypass)	047H056	PX	10	Dilation of Right External Iliac Artery, Bifurcation, with Two Drug-eluting Intraluminal Devices, Open Approach
INCL: High risk of CV event 3 - Peripheral artery disease (Lower-extermity endarterectomy, stenting, angioplasty, or atherectomy OR Lower-extremity bypass)	047H05Z	PX	10	Dilation of Right External Iliac Artery with Two Drug-eluting Intraluminal Devices, Open Approach
INCL: High risk of CV event 3 - Peripheral artery disease (Lower-extermity endarterectomy, stenting, angioplasty, or atherectomy OR Lower-extremity bypass)	047H066	PX	10	Dilation of Right External Iliac Artery, Bifurcation, with Three Drug-eluting Intraluminal Devices, Open Approach
INCL: High risk of CV event 3 - Peripheral artery disease (Lower-extermity endarterectomy, stenting, angioplasty, or atherectomy OR Lower-extremity bypass)	047H06Z	PX	10	Dilation of Right External Iliac Artery with Three Drug-eluting Intraluminal Devices, Open Approach
INCL: High risk of CV event 3 - Peripheral artery disease (Lower-extermity endarterectomy, stenting, angioplasty, or atherectomy OR Lower-extremity bypass)	047H076	PX	10	Dilation of Right External Iliac Artery, Bifurcation, with Four or More Drug-eluting Intraluminal Devices, Open Approach
INCL: High risk of CV event 3 - Peripheral artery disease (Lower-extermity endarterectomy, stenting, angioplasty, or atherectomy OR Lower-extremity bypass)	047H07Z	PX	10	Dilation of Right External Iliac Artery with Four or More Drug-eluting Intraluminal Devices, Open Approach
INCL: High risk of CV event 3 - Peripheral artery disease (Lower-extermity endarterectomy, stenting, angioplasty, or atherectomy OR Lower-extremity bypass)	047H0D6	PX	10	Dilation of Right External Iliac Artery, Bifurcation, with Intraluminal Device, Open Approach
INCL: High risk of CV event 3 - Peripheral artery disease (Lower-extermity endarterectomy, stenting, angioplasty, or atherectomy OR Lower-extremity bypass)	047H0DZ	PX	10	Dilation of Right External Iliac Artery with Intraluminal Device, Open Approach
INCL: High risk of CV event 3 - Peripheral artery disease (Lower-extermity endarterectomy, stenting, angioplasty, or atherectomy OR Lower-extremity bypass)	047H0E6	PX	10	Dilation of Right External Iliac Artery, Bifurcation, with Two Intraluminal Devices, Open Approach
INCL: High risk of CV event 3 - Peripheral artery disease (Lower-extermity endarterectomy, stenting, angioplasty, or atherectomy OR Lower-extremity bypass)	047H0EZ	PX	10	Dilation of Right External Iliac Artery with Two Intraluminal Devices, Open Approach
INCL: High risk of CV event 3 - Peripheral artery disease (Lower-extermity endarterectomy, stenting, angioplasty, or atherectomy OR Lower-extremity bypass)	047H0F6	PX	10	Dilation of Right External Iliac Artery, Bifurcation, with Three Intraluminal Devices, Open Approach
INCL: High risk of CV event 3 - Peripheral artery disease (Lower-extermity endarterectomy, stenting, angioplasty, or atherectomy OR Lower-extremity bypass)	047H0FZ	PX	10	Dilation of Right External Iliac Artery with Three Intraluminal Devices, Open Approach
INCL: High risk of CV event 3 - Peripheral artery disease (Lower-extermity endarterectomy, stenting, angioplasty, or atherectomy OR Lower-extremity bypass)	047H0G6	PX	10	Dilation of Right External Iliac Artery, Bifurcation, with Four or More Intraluminal Devices, Open Approach
INCL: High risk of CV event 3 - Peripheral artery disease (Lower-extermity endarterectomy, stenting, angioplasty, or atherectomy OR Lower-extremity bypass)	047H0GZ	PX	10	Dilation of Right External Iliac Artery with Four or More Intraluminal Devices, Open Approach
INCL: High risk of CV event 3 - Peripheral artery disease (Lower-extermity endarterectomy, stenting, angioplasty, or atherectomy OR Lower-extremity bypass)	047H0Z6	PX	10	Dilation of Right External Iliac Artery, Bifurcation, Open Approach
INCL: High risk of CV event 3 - Peripheral artery disease (Lower-extermity endarterectomy, stenting, angioplasty, or atherectomy OR Lower-extremity bypass)	047H0ZZ	PX	10	Dilation of Right External Iliac Artery, Open Approach
INCL: High risk of CV event 3 - Peripheral artery disease (Lower-extermity endarterectomy, stenting, angioplasty, or atherectomy OR Lower-extremity bypass)	047H346	PX	10	Dilation of Right External Iliac Artery, Bifurcation, with Drug-eluting Intraluminal Device, Percutaneous Approach
INCL: High risk of CV event 3 - Peripheral artery disease (Lower-extermity endarterectomy, stenting, angioplasty, or atherectomy OR Lower-extremity bypass)	047H34Z	PX	10	Dilation of Right External Iliac Artery with Drug-eluting Intraluminal Device, Percutaneous Approach
INCL: High risk of CV event 3 - Peripheral artery disease (Lower-extermity endarterectomy, stenting, angioplasty, or atherectomy OR Lower-extremity bypass)	047H356	PX	10	Dilation of Right External Iliac Artery, Bifurcation, with Two Drug-eluting Intraluminal Devices, Percutaneous Approach
INCL: High risk of CV event 3 - Peripheral artery disease (Lower-extermity endarterectomy, stenting, angioplasty, or atherectomy OR Lower-extremity bypass)	047H35Z	PX	10	Dilation of Right External Iliac Artery with Two Drug-eluting Intraluminal Devices, Percutaneous Approach
INCL: High risk of CV event 3 - Peripheral artery disease (Lower-extermity endarterectomy, stenting, angioplasty, or atherectomy OR Lower-extremity bypass)	047H366	PX	10	Dilation of Right External Iliac Artery, Bifurcation, with Three Drug-eluting Intraluminal Devices, Percutaneous Approach
INCL: High risk of CV event 3 - Peripheral artery disease (Lower-extermity endarterectomy, stenting, angioplasty, or atherectomy OR Lower-extremity bypass)	047H36Z	PX	10	Dilation of Right External Iliac Artery with Three Drug-eluting Intraluminal Devices, Percutaneous Approach
INCL: High risk of CV event 3 - Peripheral artery disease (Lower-extermity endarterectomy, stenting, angioplasty, or atherectomy OR Lower-extremity bypass)	047H376	PX	10	Dilation of Right External Iliac Artery, Bifurcation, with Four or More Drug-eluting Intraluminal Devices, Percutaneous Approach
INCL: High risk of CV event 3 - Peripheral artery disease (Lower-extermity endarterectomy, stenting, angioplasty, or atherectomy OR Lower-extremity bypass)	047H37Z	PX	10	Dilation of Right External Iliac Artery with Four or More Drug-eluting Intraluminal Devices, Percutaneous Approach
INCL: High risk of CV event 3 - Peripheral artery disease (Lower-extermity endarterectomy, stenting, angioplasty, or atherectomy OR Lower-extremity bypass)	047H3D6	PX	10	Dilation of Right External Iliac Artery, Bifurcation, with Intraluminal Device, Percutaneous Approach
INCL: High risk of CV event 3 - Peripheral artery disease (Lower-extermity endarterectomy, stenting, angioplasty, or atherectomy OR Lower-extremity bypass)	047H3DZ	PX	10	Dilation of Right External Iliac Artery with Intraluminal Device, Percutaneous Approach
INCL: High risk of CV event 3 - Peripheral artery disease (Lower-extermity endarterectomy, stenting, angioplasty, or atherectomy OR Lower-extremity bypass)	047H3E6	PX	10	Dilation of Right External Iliac Artery, Bifurcation, with Two Intraluminal Devices, Percutaneous Approach
INCL: High risk of CV event 3 - Peripheral artery disease (Lower-extermity endarterectomy, stenting, angioplasty, or atherectomy OR Lower-extremity bypass)	047H3EZ	PX	10	Dilation of Right External Iliac Artery with Two Intraluminal Devices, Percutaneous Approach
INCL: High risk of CV event 3 - Peripheral artery disease (Lower-extermity endarterectomy, stenting, angioplasty, or atherectomy OR Lower-extremity bypass)	047H3F6	PX	10	Dilation of Right External Iliac Artery, Bifurcation, with Three Intraluminal Devices, Percutaneous Approach
INCL: High risk of CV event 3 - Peripheral artery disease (Lower-extermity endarterectomy, stenting, angioplasty, or atherectomy OR Lower-extremity bypass)	047H3FZ	PX	10	Dilation of Right External Iliac Artery with Three Intraluminal Devices, Percutaneous Approach
INCL: High risk of CV event 3 - Peripheral artery disease (Lower-extermity endarterectomy, stenting, angioplasty, or atherectomy OR Lower-extremity bypass)	047H3G6	PX	10	Dilation of Right External Iliac Artery, Bifurcation, with Four or More Intraluminal Devices, Percutaneous Approach
INCL: High risk of CV event 3 - Peripheral artery disease (Lower-extermity endarterectomy, stenting, angioplasty, or atherectomy OR Lower-extremity bypass)	047H3GZ	PX	10	Dilation of Right External Iliac Artery with Four or More Intraluminal Devices, Percutaneous Approach
INCL: High risk of CV event 3 - Peripheral artery disease (Lower-extermity endarterectomy, stenting, angioplasty, or atherectomy OR Lower-extremity bypass)	047H3Z6	PX	10	Dilation of Right External Iliac Artery, Bifurcation, Percutaneous Approach
INCL: High risk of CV event 3 - Peripheral artery disease (Lower-extermity endarterectomy, stenting, angioplasty, or atherectomy OR Lower-extremity bypass)	047H3ZZ	PX	10	Dilation of Right External Iliac Artery, Percutaneous Approach
INCL: High risk of CV event 3 - Peripheral artery disease (Lower-extermity endarterectomy, stenting, angioplasty, or atherectomy OR Lower-extremity bypass)	047H446	PX	10	Dilation of Right External Iliac Artery, Bifurcation, with Drug-eluting Intraluminal Device, Percutaneous Endoscopic Approach
INCL: High risk of CV event 3 - Peripheral artery disease (Lower-extermity endarterectomy, stenting, angioplasty, or atherectomy OR Lower-extremity bypass)	047H44Z	PX	10	Dilation of Right External Iliac Artery with Drug-eluting Intraluminal Device, Percutaneous Endoscopic Approach
INCL: High risk of CV event 3 - Peripheral artery disease (Lower-extermity endarterectomy, stenting, angioplasty, or atherectomy OR Lower-extremity bypass)	047H456	PX	10	Dilation of Right External Iliac Artery, Bifurcation, with Two Drug-eluting Intraluminal Devices, Percutaneous Endoscopic Approach
INCL: High risk of CV event 3 - Peripheral artery disease (Lower-extermity endarterectomy, stenting, angioplasty, or atherectomy OR Lower-extremity bypass)	047H45Z	PX	10	Dilation of Right External Iliac Artery with Two Drug-eluting Intraluminal Devices, Percutaneous Endoscopic Approach
INCL: High risk of CV event 3 - Peripheral artery disease (Lower-extermity endarterectomy, stenting, angioplasty, or atherectomy OR Lower-extremity bypass)	047H466	PX	10	Dilation of Right External Iliac Artery, Bifurcation, with Three Drug-eluting Intraluminal Devices, Percutaneous Endoscopic Approach
INCL: High risk of CV event 3 - Peripheral artery disease (Lower-extermity endarterectomy, stenting, angioplasty, or atherectomy OR Lower-extremity bypass)	047H46Z	PX	10	Dilation of Right External Iliac Artery with Three Drug-eluting Intraluminal Devices, Percutaneous Endoscopic Approach
INCL: High risk of CV event 3 - Peripheral artery disease (Lower-extermity endarterectomy, stenting, angioplasty, or atherectomy OR Lower-extremity bypass)	047H476	PX	10	Dilation of Right External Iliac Artery, Bifurcation, with Four or More Drug-eluting Intraluminal Devices, Percutaneous Endoscopic Approach
INCL: High risk of CV event 3 - Peripheral artery disease (Lower-extermity endarterectomy, stenting, angioplasty, or atherectomy OR Lower-extremity bypass)	047H47Z	PX	10	Dilation of Right External Iliac Artery with Four or More Drug-eluting Intraluminal Devices, Percutaneous Endoscopic Approach
INCL: High risk of CV event 3 - Peripheral artery disease (Lower-extermity endarterectomy, stenting, angioplasty, or atherectomy OR Lower-extremity bypass)	047H4D6	PX	10	Dilation of Right External Iliac Artery, Bifurcation, with Intraluminal Device, Percutaneous Endoscopic Approach
INCL: High risk of CV event 3 - Peripheral artery disease (Lower-extermity endarterectomy, stenting, angioplasty, or atherectomy OR Lower-extremity bypass)	047H4DZ	PX	10	Dilation of Right External Iliac Artery with Intraluminal Device, Percutaneous Endoscopic Approach
INCL: High risk of CV event 3 - Peripheral artery disease (Lower-extermity endarterectomy, stenting, angioplasty, or atherectomy OR Lower-extremity bypass)	047H4E6	PX	10	Dilation of Right External Iliac Artery, Bifurcation, with Two Intraluminal Devices, Percutaneous Endoscopic Approach
INCL: High risk of CV event 3 - Peripheral artery disease (Lower-extermity endarterectomy, stenting, angioplasty, or atherectomy OR Lower-extremity bypass)	047H4EZ	PX	10	Dilation of Right External Iliac Artery with Two Intraluminal Devices, Percutaneous Endoscopic Approach
INCL: High risk of CV event 3 - Peripheral artery disease (Lower-extermity endarterectomy, stenting, angioplasty, or atherectomy OR Lower-extremity bypass)	047H4F6	PX	10	Dilation of Right External Iliac Artery, Bifurcation, with Three Intraluminal Devices, Percutaneous Endoscopic Approach
INCL: High risk of CV event 3 - Peripheral artery disease (Lower-extermity endarterectomy, stenting, angioplasty, or atherectomy OR Lower-extremity bypass)	047H4FZ	PX	10	Dilation of Right External Iliac Artery with Three Intraluminal Devices, Percutaneous Endoscopic Approach
INCL: High risk of CV event 3 - Peripheral artery disease (Lower-extermity endarterectomy, stenting, angioplasty, or atherectomy OR Lower-extremity bypass)	047H4G6	PX	10	Dilation of Right External Iliac Artery, Bifurcation, with Four or More Intraluminal Devices, Percutaneous Endoscopic Approach
INCL: High risk of CV event 3 - Peripheral artery disease (Lower-extermity endarterectomy, stenting, angioplasty, or atherectomy OR Lower-extremity bypass)	047H4GZ	PX	10	Dilation of Right External Iliac Artery with Four or More Intraluminal Devices, Percutaneous Endoscopic Approach
INCL: High risk of CV event 3 - Peripheral artery disease (Lower-extermity endarterectomy, stenting, angioplasty, or atherectomy OR Lower-extremity bypass)	047H4Z6	PX	10	Dilation of Right External Iliac Artery, Bifurcation, Percutaneous Endoscopic Approach
INCL: High risk of CV event 3 - Peripheral artery disease (Lower-extermity endarterectomy, stenting, angioplasty, or atherectomy OR Lower-extremity bypass)	047H4ZZ	PX	10	Dilation of Right External Iliac Artery, Percutaneous Endoscopic Approach
[truncated: 9,457 more rows]

## Sheet: Appendix C - Covariates DxPxRx
Covariate	Code	Code Category	Code Type	Description
Age
Gender
Region
[truncated: 540 more rows]

## Sheet: Appendix D - Outcome
Outcome	Code	Code Category	Code Type	Description
[truncated: 161 more rows]

[truncated: 1 more sheets: Appendix E - Care setting]
